# Supplementary material for: 1-Acetyl-3-(4-chloro­phen­yl)-5-(4-fluoro­phen­yl)-2-pyrazoline
Source: Acta Crystallogr Sect E Struct Rep Online. 2008 Jul 5;64(Pt 8):o1391. doi: 10.1107/S1600536808018333 (PMC2962024; doi:10.1107/S1600536808018333)
Supplement: Supplementary file 2 [file e-64-o1391-Isup2.hkl]

# 
# h,k,l, Fc-squared, Fo-squared, sigma(Fo-squared) and status flag 
# 
data_I
_shelx_title ' 080509md in P2(1)/c' 
_shelx_refln_list_code          4 
_shelx_F_calc_maximum      195.06 
_exptl_crystal_F_000       656.00 
_reflns_d_resolution_high  0.8393 
 
loop_ 
 _symmetry_equiv_pos_as_xyz 
 'x, y, z' 
 '-x, y+1/2, -z+1/2' 
 '-x, -y, -z' 
 'x, -y-1/2, z-1/2' 
 
_cell_length_a    14.5425 
_cell_length_b    11.3580 
_cell_length_c     9.6494 
_cell_angle_alpha  90.000 
_cell_angle_beta  108.154 
_cell_angle_gamma  90.000 
 
_shelx_F_squared_multiplier     1.000 
 
loop_ 
 _refln_index_h 
 _refln_index_k 
 _refln_index_l 
 _refln_F_squared_calc 
 _refln_F_squared_meas 
 _refln_F_squared_sigma 
 _refln_observed_status 
   2   0   0     1541.86     1462.39     22.47 o 
   3   0   0     3133.25     3011.98     32.28 o 
   4   0   0      416.01      412.47      5.94 o 
   5   0   0      175.72      177.83      3.63 o 
   6   0   0      122.77      116.85      3.12 o 
   7   0   0     1881.50     1820.36     22.34 o 
   8   0   0      464.82      444.75      7.81 o 
   9   0   0      516.00      504.78      9.52 o 
  10   0   0      269.53      255.99      6.19 o 
  11   0   0      216.40      224.87      6.02 o 
  12   0   0      159.53      151.48      5.19 o 
  13   0   0      157.78      166.58      5.73 o 
  14   0   0       90.49       96.06      4.74 o 
  15   0   0       31.19       40.56      6.31 o 
  16   0   0       64.76       69.01      4.96 o 
   1   1   0      191.67      172.25      2.37 o 
   2   1   0     1820.34     1743.32     18.86 o 
   3   1   0      344.91      345.97      3.43 o 
   4   1   0     1500.85     1410.21     11.52 o 
   5   1   0     4884.08     4620.64     35.07 o 
   6   1   0      579.66      595.93      6.12 o 
   7   1   0       20.95        5.17      0.76 o 
   8   1   0        0.26        1.03      0.74 o 
   9   1   0      293.36      289.02      4.44 o 
  10   1   0      545.29      562.13      6.97 o 
  11   1   0        0.02       -0.53      0.90 o 
  12   1   0        8.51        9.95      1.86 o 
  13   1   0       36.32       38.06      2.25 o 
  14   1   0        2.49        2.00      1.41 o 
  15   1   0        0.86       -0.97      1.37 o 
  16   1   0        1.23        6.44      2.35 o 
   1   2   0    12907.02    13012.12    215.52 o 
   2   2   0     4829.88     4742.50     42.58 o 
   3   2   0     7593.78     7635.73     72.16 o 
   4   2   0     3189.26     3146.90     24.10 o 
   5   2   0      289.65      288.68      3.04 o 
   6   2   0      133.80      147.87      3.79 o 
   7   2   0       12.03        9.34      1.07 o 
   8   2   0     1040.72     1052.02     10.17 o 
   9   2   0       70.55       85.10      2.40 o 
  10   2   0       24.20       20.29      2.20 o 
  11   2   0       35.40       46.31      3.35 o 
  12   2   0        0.02       -0.12      1.08 o 
  13   2   0      145.94      155.63      4.00 o 
  14   2   0        0.01        0.86      1.37 o 
  15   2   0       21.40       24.39      3.07 o 
  16   2   0       17.38       21.60      2.64 o 
   1   3   0     1361.56     1354.43      9.56 o 
   2   3   0      334.20      309.35      2.94 o 
   3   3   0      936.07      943.92      7.28 o 
   4   3   0       40.07       47.35      1.23 o 
   5   3   0     1451.76     1409.43     10.58 o 
   6   3   0      705.06      686.46      7.28 o 
   7   3   0      305.97      292.04      3.99 o 
   8   3   0        0.08        2.17      1.48 o 
   9   3   0       13.71       13.48      1.38 o 
  10   3   0       41.95       42.65      2.21 o 
  11   3   0       79.92       75.69      3.38 o 
  12   3   0       21.75       19.61      2.01 o 
  13   3   0       19.50       21.73      2.15 o 
  14   3   0        0.71        4.39      1.80 o 
  15   3   0       29.96       26.20      2.67 o 
  16   3   0        8.98        9.47      5.63 o 
   0   4   0     7331.62     7210.09    266.11 o 
   1   4   0     2407.52     2501.27     17.12 o 
   2   4   0      230.62      222.53      2.53 o 
   3   4   0     4964.04     5094.30     34.51 o 
   4   4   0     7230.61     7387.65     49.45 o 
   5   4   0        2.41        4.62      0.64 o 
   6   4   0     1100.36     1144.18      9.19 o 
   7   4   0        6.48        1.72      0.63 o 
   8   4   0        0.26        1.84      0.74 o 
   9   4   0        0.06        0.17      0.92 o 
  10   4   0        7.58        9.30      1.43 o 
  11   4   0       32.57       28.32      2.58 o 
  12   4   0       10.57        5.72      1.52 o 
  13   4   0      190.52      192.08      5.17 o 
  14   4   0       31.02       29.30      3.46 o 
  15   4   0        1.58        2.71      2.46 o 
   1   5   0      225.11      178.49      2.50 o 
   2   5   0      116.68      100.90      1.74 o 
   3   5   0      383.73      389.93      3.98 o 
   4   5   0      471.64      464.65      4.58 o 
   5   5   0     1031.46     1016.75      8.45 o 
   6   5   0     1548.05     1438.54     11.38 o 
   7   5   0      327.30      328.77      3.96 o 
   8   5   0      316.98      318.64      4.23 o 
   9   5   0      277.76      269.39      5.07 o 
  10   5   0       71.24       74.74      3.35 o 
  11   5   0       42.25       32.79      3.07 o 
  12   5   0        0.95       -0.22      1.85 o 
  13   5   0      115.81      121.07      5.49 o 
  14   5   0       16.93       11.17      2.56 o 
  15   5   0        3.16        3.07      2.38 o 
   0   6   0     5755.85     5706.84     61.66 o 
   1   6   0       13.94        7.56      0.66 o 
   2   6   0      143.91      131.32      2.16 o 
   3   6   0      814.77      812.77      7.11 o 
   4   6   0       92.11      103.77      1.98 o 
   5   6   0        0.36        0.92      0.63 o 
   6   6   0      455.93      440.41      4.80 o 
   7   6   0      994.44      990.27     10.09 o 
   8   6   0      637.16      616.41      7.30 o 
   9   6   0       61.67       54.52      3.39 o 
  10   6   0       96.67       86.58      4.26 o 
  11   6   0      152.66      150.25      5.69 o 
  12   6   0       14.82       20.14      4.02 o 
  13   6   0        2.32        6.64      2.25 o 
  14   6   0       12.21       12.10      2.83 o 
   1   7   0       37.30       45.40      1.35 o 
   2   7   0        3.19        2.95      0.69 o 
   3   7   0      132.10      119.85      2.74 o 
   4   7   0       59.18       62.61      2.40 o 
   5   7   0        0.69        2.09      1.85 o 
   6   7   0        0.46        1.29      0.98 o 
   7   7   0       87.31       92.12      2.76 o 
   8   7   0      143.40      147.50      3.41 o 
   9   7   0       73.32       71.83      8.94 o 
  10   7   0       29.25       31.76      3.05 o 
  11   7   0        3.27        3.16      1.99 o 
  12   7   0       11.51        8.35      2.40 o 
  13   7   0        2.49        5.15      2.29 o 
  14   7   0       30.53       33.45      3.81 o 
   0   8   0      892.38     1007.34     14.16 o 
   1   8   0       47.86       43.69      1.80 o 
   2   8   0       58.50       63.10      2.14 o 
   3   8   0       20.01       32.24      2.29 o 
   4   8   0       77.29       74.38      2.47 o 
   5   8   0       35.41       32.70      1.86 o 
   6   8   0      145.89      136.92      4.29 o 
   7   8   0       34.73       34.92      2.06 o 
   8   8   0        1.70        0.25      1.18 o 
   9   8   0        9.60        6.71      2.04 o 
  10   8   0        1.98        1.65      2.16 o 
  11   8   0       25.54       24.58      3.12 o 
  12   8   0        0.49        1.72      2.13 o 
  13   8   0        2.29        0.73      2.18 o 
   1   9   0       27.34       26.52      2.78 o 
   2   9   0       45.03       45.24      2.41 o 
   3   9   0        5.78        7.36      1.23 o 
   4   9   0        7.76        3.41      1.54 o 
   5   9   0        1.41       -0.36      1.09 o 
   6   9   0       86.28       99.32      3.11 o 
   7   9   0       64.78       69.06      3.25 o 
   8   9   0        0.19       -1.04      1.12 o 
   9   9   0        4.45        5.56      2.09 o 
  10   9   0       37.03       29.37      6.42 o 
  11   9   0       19.23        8.88      6.74 o 
  12   9   0        3.10        1.46      2.21 o 
   0  10   0       29.02       25.15      4.29 o 
   1  10   0      129.61      133.78      5.41 o 
   2  10   0      192.68      194.00     14.03 o 
   3  10   0        1.86        1.14      1.91 o 
   4  10   0       13.58       15.78      1.93 o 
   5  10   0       50.02       51.99      2.87 o 
   6  10   0        2.84        1.65      1.26 o 
   7  10   0      259.02      277.12      5.31 o 
   8  10   0       25.53       35.25      2.53 o 
   9  10   0        7.43       11.57      2.47 o 
  10  10   0       37.83       36.46      3.65 o 
  11  10   0       19.45       22.65      3.36 o 
   1  11   0       13.14       13.52      2.90 o 
   2  11   0       41.48       37.82      3.55 o 
   3  11   0       12.02       13.86      2.81 o 
   4  11   0        1.47        0.97      2.12 o 
   5  11   0       21.48       20.69      2.97 o 
   6  11   0        0.84        3.81      2.15 o 
   7  11   0        0.33        1.42      2.59 o 
   8  11   0       78.91       90.22      4.90 o 
   9  11   0       66.22       61.43      6.01 o 
   0  12   0       81.04       75.85      6.65 o 
   1  12   0       19.81       15.90      3.06 o 
   2  12   0        5.50       12.05      4.70 o 
   3  12   0       30.12       28.49      3.40 o 
   4  12   0        0.00        0.33      2.15 o 
   5  12   0       29.61       31.78      3.55 o 
   6  12   0        1.09        5.20      2.38 o 
   7  12   0        0.73        5.64      2.36 o 
   1  13   0        0.65        0.01      2.28 o 
   2  13   0       38.47       46.53      5.76 o 
   3  13   0        3.56        3.26      2.93 o 
   4  13   0        0.06        2.91      2.45 o 
 -16   1   1       25.75       23.78      2.34 o 
 -15   1   1       59.26       56.63      2.87 o 
 -14   1   1        0.43        1.15      1.21 o 
 -13   1   1        2.32        0.88      1.14 o 
 -12   1   1       62.25       60.83      3.28 o 
 -11   1   1       36.10       38.10      1.90 o 
 -10   1   1       32.81       28.82      1.60 o 
  -9   1   1      165.17      153.43      3.08 o 
  -8   1   1      596.59      609.14      6.64 o 
  -7   1   1       29.57       42.37      1.45 o 
  -6   1   1       46.70       46.65      1.38 o 
  -5   1   1      124.85      121.37      1.99 o 
  -4   1   1      477.92      490.27      4.65 o 
  -3   1   1     1596.53     1532.73     13.96 o 
  -2   1   1      334.08      333.24      4.47 o 
  -1   1   1      990.53      939.42     10.80 o 
   0   1   1      907.49      864.27     28.93 o 
   1   1   1     2028.17     1925.41     20.72 o 
   2   1   1    14705.99    13974.18    227.48 o 
   3   1   1      159.94      165.67      2.58 o 
   4   1   1       44.61       43.67      1.28 o 
   5   1   1       69.99       64.30      1.65 o 
   6   1   1      120.27      129.18      2.48 o 
   7   1   1     2179.04     2238.33     18.77 o 
   8   1   1       54.95       40.12      1.75 o 
   9   1   1      490.67      519.36      6.69 o 
  10   1   1       88.72       95.85      2.85 o 
  11   1   1       31.62       30.89      1.93 o 
  12   1   1      284.90      294.57      5.71 o 
  13   1   1       36.08       38.67      2.32 o 
  14   1   1       74.77       76.65      3.38 o 
  15   1   1        1.41       -0.01      1.52 o 
 -16   2   1      132.62      151.05      4.88 o 
 -15   2   1       70.78       79.31      3.29 o 
 -14   2   1       22.53       23.95      2.01 o 
 -13   2   1        3.74        4.31      1.34 o 
 -12   2   1        2.13        0.69      1.06 o 
 -11   2   1        0.35       -0.99      0.87 o 
 -10   2   1      109.78      124.97      2.95 o 
  -9   2   1      636.35      599.73      6.89 o 
  -8   2   1       65.88       68.32      1.73 o 
  -7   2   1      642.14      615.68      5.53 o 
  -6   2   1       80.08       67.70      1.20 o 
  -5   2   1     2132.51     2065.53     14.64 o 
  -4   2   1      195.41      208.69      2.56 o 
  -3   2   1    38048.62    37715.72    647.56 o 
  -2   2   1       10.72       11.65      0.47 o 
  -1   2   1     1636.41     1561.40     17.56 o 
   0   2   1      716.92      747.55      5.53 o 
   1   2   1     5708.52     6014.21     44.64 o 
   2   2   1      114.75      115.20      1.96 o 
   3   2   1     5329.99     5030.49     33.74 o 
   4   2   1     2927.54     2900.95     20.07 o 
   5   2   1      318.62      292.15      3.06 o 
   6   2   1      531.60      532.52      4.85 o 
   7   2   1      638.89      593.09      6.26 o 
   8   2   1     1205.49     1180.25     17.23 o 
   9   2   1       15.63       10.14      1.37 o 
  10   2   1       11.45       10.77      1.50 o 
  11   2   1       44.29       47.20      2.62 o 
  12   2   1       29.94       25.95      2.21 o 
  13   2   1      100.68      114.10      8.25 o 
  14   2   1      187.49      185.25      5.32 o 
  15   2   1        0.86        3.78      1.85 o 
 -16   3   1       14.44       16.70      3.31 o 
 -15   3   1        0.17       -1.06      1.66 o 
 -14   3   1        5.68        4.10      1.36 o 
 -13   3   1      175.12      180.16      4.37 o 
 -12   3   1       16.60       17.58      1.60 o 
 -11   3   1       52.26       56.77      2.28 o 
 -10   3   1      250.35      240.65      4.11 o 
  -9   3   1       91.48       94.51      2.45 o 
  -8   3   1      314.44      305.89      4.31 o 
  -7   3   1       50.15       49.90      1.21 o 
  -6   3   1      661.22      661.64      5.26 o 
  -5   3   1        0.91        0.14      0.40 o 
  -4   3   1      529.23      562.89      8.77 o 
  -3   3   1     1262.72     1137.08     21.74 o 
  -2   3   1     5824.47     6002.99     64.15 o 
  -1   3   1      273.82      303.40      4.96 o 
   0   3   1     2833.83     2741.51     18.50 o 
   1   3   1       13.23       11.44      0.81 o 
   2   3   1     2734.57     2716.44     18.82 o 
   3   3   1     3518.74     3505.89     24.06 o 
   4   3   1       51.00       53.95      1.27 o 
   5   3   1       16.83       23.23      1.15 o 
   6   3   1     1998.17     2208.94     16.11 o 
   7   3   1        3.00        4.31      0.76 o 
   8   3   1       98.88       98.76      2.95 o 
   9   3   1       12.89       15.77      1.55 o 
  10   3   1      854.72      857.17     13.80 o 
  11   3   1       15.17       14.85      1.79 o 
  12   3   1       31.91       28.86      2.33 o 
  13   3   1      532.42      558.44     11.21 o 
  14   3   1       82.97       88.90      3.92 o 
  15   3   1        7.28        8.58      2.03 o 
 -16   4   1       27.07       26.55      3.64 o 
 -15   4   1        5.59        8.48      2.64 o 
 -14   4   1       34.27       35.35      3.58 o 
 -13   4   1        0.04       -1.51      1.92 o 
 -12   4   1        9.82        8.42      1.63 o 
 -11   4   1      100.30      102.92      3.41 o 
 -10   4   1        8.75        7.97      1.32 o 
  -9   4   1      192.21      185.50      4.29 o 
  -8   4   1      268.70      279.85      4.15 o 
  -7   4   1      764.18      713.53      6.44 o 
  -6   4   1      211.26      199.42      2.68 o 
  -5   4   1      354.88      342.30      3.61 o 
  -4   4   1      843.01      803.67      6.65 o 
  -3   4   1      414.18      396.51      5.35 o 
  -2   4   1       60.68       55.20      1.81 o 
  -1   4   1     1076.67     1085.84     11.20 o 
   0   4   1      997.27      972.04      7.51 o 
   1   4   1       67.48       84.15      1.62 o 
   2   4   1      840.59      862.25      6.97 o 
   3   4   1      165.94      161.71      2.24 o 
   4   4   1      745.98      716.29      6.26 o 
   5   4   1     1365.79     1337.10     10.49 o 
   6   4   1        2.43        0.46      0.61 o 
   7   4   1        0.21        1.22      0.69 o 
   8   4   1      290.93      287.73      7.96 o 
   9   4   1        0.37        0.76      1.07 o 
  10   4   1      120.77      113.11      3.51 o 
  11   4   1       41.29       36.03      2.36 o 
  12   4   1        2.40        1.59      2.36 o 
  13   4   1       24.32       21.83      2.27 o 
  14   4   1        0.06        3.35      1.72 o 
  15   4   1        0.01       -0.50      2.11 o 
 -15   5   1        0.06       -1.29      2.06 o 
 -14   5   1       26.40       23.65      3.34 o 
 -13   5   1       30.81       26.49      3.24 o 
 -12   5   1       57.43       59.46      3.87 o 
 -11   5   1       72.16       84.85      4.22 o 
 -10   5   1       38.48       32.88      4.92 o 
  -9   5   1       43.54       40.61      2.84 o 
  -8   5   1        1.40        0.91      0.69 o 
  -7   5   1       17.26       12.64      0.94 o 
  -6   5   1       45.40       43.50      1.59 o 
  -5   5   1      276.70      300.64      3.41 o 
  -4   5   1      412.69      444.73      4.34 o 
  -3   5   1      738.17      738.58      8.81 o 
  -2   5   1      158.82      176.00      3.47 o 
  -1   5   1      187.54      179.14      3.74 o 
   0   5   1      117.75      115.10      1.77 o 
   1   5   1        4.85       10.52      0.69 o 
   2   5   1      172.64      139.90      2.13 o 
   3   5   1      177.62      229.84      2.93 o 
   4   5   1        2.11        5.00      0.86 o 
   5   5   1      757.23      755.57      8.49 o 
   6   5   1      206.23      204.36      3.00 o 
   7   5   1       23.11       27.14      1.60 o 
   8   5   1       42.18       38.98      1.80 o 
   9   5   1       64.71       69.26      2.79 o 
  10   5   1       24.58       22.82      1.95 o 
  11   5   1      113.84      129.54      3.98 o 
  12   5   1        0.00       -2.11      2.45 o 
  13   5   1        0.34       -0.22      1.83 o 
  14   5   1        3.80        3.58      2.28 o 
 -15   6   1        0.42        2.39      2.40 o 
 -14   6   1       13.82        7.29      2.46 o 
 -13   6   1        1.01       -0.29      1.76 o 
 -12   6   1        3.10        0.95      1.79 o 
 -11   6   1        1.39        1.73      2.15 o 
 -10   6   1      191.29      177.21      5.86 o 
  -9   6   1       47.94       48.99      2.52 o 
  -8   6   1        4.41        3.18      1.07 o 
  -7   6   1      530.23      519.99     12.43 o 
  -6   6   1       96.80       85.21      2.85 o 
  -5   6   1      166.57      173.31      3.30 o 
  -4   6   1      583.12      577.20      6.67 o 
  -3   6   1     1297.72     1464.00     15.50 o 
  -2   6   1      114.47      133.33      2.25 o 
  -1   6   1      209.25      235.73      3.32 o 
   0   6   1     1000.61     1069.75      8.60 o 
   1   6   1     1046.26     1078.18      8.89 o 
   2   6   1      160.82      158.58      2.44 o 
   3   6   1       51.87       59.88      1.60 o 
   4   6   1      801.11      767.17      7.30 o 
   5   6   1       50.17       37.33      1.59 o 
   6   6   1        9.62        8.82      0.97 o 
   7   6   1      236.69      223.80      3.40 o 
   8   6   1       48.17       56.32      4.59 o 
   9   6   1       40.16       43.20      7.32 o 
  10   6   1      111.93      105.03      6.32 o 
  11   6   1       13.64       16.15      2.54 o 
  12   6   1        9.38        9.51      2.43 o 
  13   6   1        0.62        2.86      2.00 o 
  14   6   1        3.98        2.11      2.24 o 
 -14   7   1       27.08       25.27      3.52 o 
 -13   7   1        0.75       -0.43      1.95 o 
 -12   7   1        2.30        1.86      2.05 o 
 -11   7   1       19.08       14.91      2.59 o 
 -10   7   1       47.24       37.26      3.17 o 
  -9   7   1      136.66      129.41      3.89 o 
  -8   7   1      356.55      364.03      5.53 o 
  -7   7   1       43.58       44.37      2.06 o 
  -6   7   1       43.47       59.82      2.27 o 
  -5   7   1      314.69      296.50      5.78 o 
  -4   7   1      126.05      119.04      2.87 o 
  -3   7   1       73.52       67.46      3.74 o 
  -2   7   1        0.40        5.09      1.98 o 
  -1   7   1       15.63       18.73      0.92 o 
   0   7   1      252.81      262.45      3.31 o 
   1   7   1      238.02      257.46      3.34 o 
   2   7   1      616.09      639.43      6.20 o 
   3   7   1       58.18       65.10      1.78 o 
   4   7   1       33.29       31.64      1.36 o 
   5   7   1       79.78       90.86      2.61 o 
   6   7   1      311.66      315.22      5.91 o 
   7   7   1      270.26      278.85      5.82 o 
   8   7   1       15.22        7.07      1.95 o 
   9   7   1       56.60       56.89      5.89 o 
  10   7   1       86.09       79.96      4.30 o 
  11   7   1       12.38       19.56      3.83 o 
  12   7   1        2.00        1.99      2.56 o 
  13   7   1       10.51        2.69      2.18 o 
 -13   8   1       16.21       16.78      3.07 o 
 -12   8   1        5.32        1.51      3.29 o 
 -11   8   1        4.20        4.34      2.07 o 
 -10   8   1       56.78       48.09      5.17 o 
  -9   8   1      778.27      730.45     10.49 o 
  -8   8   1      335.67      343.95      8.47 o 
  -7   8   1        0.75       -0.74      1.09 o 
  -6   8   1       36.71       36.15      2.02 o 
  -5   8   1      243.72      250.83      4.50 o 
  -4   8   1      189.72      193.78      3.86 o 
  -3   8   1      602.03      604.22      7.37 o 
  -2   8   1       91.30       90.91      3.13 o 
  -1   8   1        1.82        2.57      1.09 o 
   0   8   1       30.94       34.81      1.63 o 
   1   8   1        5.66        3.79      1.33 o 
   2   8   1      125.36      127.32      2.90 o 
   3   8   1      226.45      220.78      3.99 o 
   4   8   1      521.15      523.39      9.38 o 
   5   8   1      724.20      707.92      8.34 o 
   6   8   1      371.24      365.18      5.62 o 
   7   8   1      328.78      310.12      5.21 o 
   8   8   1       76.84       78.53      3.33 o 
   9   8   1       61.51       55.08      3.69 o 
  10   8   1       35.31       28.94      4.08 o 
  11   8   1        0.63       -0.05      3.52 o 
  12   8   1        6.38        4.32      2.28 o 
 -12   9   1        2.13        3.12      2.42 o 
 -11   9   1       17.40       18.68      2.95 o 
 -10   9   1       14.47       13.86      4.35 o 
  -9   9   1        1.07        0.25      1.80 o 
  -8   9   1        9.16       12.44      1.60 o 
  -7   9   1      258.39      257.17      4.91 o 
  -6   9   1        7.57       11.60      1.53 o 
  -5   9   1        0.69        1.36      1.52 o 
  -4   9   1       14.27       11.97      1.44 o 
  -3   9   1        6.47        3.97      1.13 o 
  -2   9   1        0.03        1.38      1.14 o 
  -1   9   1       11.84       11.74      2.32 o 
   0   9   1       76.87       72.07      4.02 o 
   1   9   1       70.88       70.31      3.92 o 
   2   9   1       13.13       10.49      2.28 o 
   3   9   1        4.30        3.91      1.45 o 
   4   9   1       33.14       30.00      1.86 o 
   5   9   1      269.08      274.11      4.93 o 
   6   9   1      278.40      277.11      5.04 o 
   7   9   1       24.46       28.22      2.74 o 
   8   9   1        1.90        4.40      1.53 o 
   9   9   1        8.04       12.35      2.48 o 
  10   9   1       13.34       17.93      3.06 o 
  11   9   1       42.11       50.50      7.64 o 
 -11  10   1        6.68        3.42      4.20 o 
 -10  10   1      134.33      135.50      6.19 o 
  -9  10   1        9.97       10.53      2.21 o 
  -8  10   1        8.46        6.12      1.77 o 
  -7  10   1       11.55        7.83      1.52 o 
  -6  10   1       30.02       30.51      2.05 o 
  -5  10   1       17.60       10.81      1.58 o 
  -4  10   1       29.77       27.98      2.27 o 
  -3  10   1       10.06       22.82      2.44 o 
  -2  10   1       27.58       26.90      2.25 o 
  -1  10   1       49.63       46.76      3.67 o 
   0  10   1        9.35        7.55      2.31 o 
   1  10   1      105.88      100.94      7.66 o 
   2  10   1        0.56       -0.85      1.82 o 
   3  10   1        0.17       -0.10      3.38 o 
   4  10   1      142.17      126.07      7.23 o 
   5  10   1      144.22      155.25      9.37 o 
   6  10   1        3.14        4.12      1.60 o 
   7  10   1       33.69       28.91      2.66 o 
   8  10   1       16.84       20.00      3.13 o 
   9  10   1       64.18       58.04      4.15 o 
  10  10   1        6.99        4.17      2.32 o 
  -9  11   1        0.15        1.32      1.65 o 
  -8  11   1       71.50       77.11      4.13 o 
  -7  11   1        5.80        5.55      1.81 o 
  -6  11   1        3.16        1.33      1.52 o 
  -5  11   1       15.84       17.93      2.35 o 
  -4  11   1        8.97        9.51      2.65 o 
  -3  11   1       67.05       79.19      4.71 o 
  -2  11   1       54.86       63.81      4.37 o 
  -1  11   1       15.50       22.03      4.97 o 
   0  11   1       14.34       14.48      3.09 o 
   1  11   1        1.38        4.27      2.28 o 
   2  11   1       12.42       14.41      2.88 o 
   3  11   1        5.39        6.45      2.32 o 
   4  11   1       29.81       36.36      3.50 o 
   5  11   1        0.34        2.59      2.03 o 
   6  11   1        9.27        8.70      2.50 o 
   7  11   1       11.43       11.02      2.52 o 
   8  11   1        5.19        1.97      3.18 o 
   9  11   1        1.67       -4.45      2.97 o 
  -7  12   1       29.51       28.76      3.46 o 
  -6  12   1       10.15       10.01      2.93 o 
  -5  12   1       22.39       24.62      6.19 o 
  -4  12   1       13.95       18.84      4.11 o 
  -3  12   1       10.86        7.50      2.58 o 
  -2  12   1       12.35       21.39      4.38 o 
  -1  12   1       16.45       18.68      3.19 o 
   0  12   1       67.92       66.21      4.97 o 
   1  12   1        0.01        0.34      2.00 o 
   2  12   1       29.31       35.51      3.70 o 
   3  12   1       59.93       52.30      4.22 o 
   4  12   1      175.90      213.20      7.42 o 
   5  12   1        0.47        3.97      2.43 o 
   6  12   1       24.07       13.63      3.18 o 
   7  12   1        1.32        8.18      2.50 o 
  -4  13   1       28.73       32.93      3.77 o 
  -3  13   1       17.14       16.31      3.11 o 
  -2  13   1        0.45       -1.12      2.16 o 
  -1  13   1       32.85       34.39      6.57 o 
   0  13   1        1.11        2.43      2.44 o 
   1  13   1        0.73        4.63      2.54 o 
   2  13   1        0.86        1.27      2.40 o 
   3  13   1       21.50       32.48      3.74 o 
 -17   0   2        3.13        5.56      2.70 o 
 -16   0   2       35.06       33.76      3.60 o 
 -15   0   2      205.58      219.80      7.08 o 
 -14   0   2        8.38        6.66      2.21 o 
 -13   0   2      126.91      136.29      5.11 o 
 -12   0   2      737.87      725.05     12.31 o 
 -11   0   2        2.57        6.49      1.77 o 
 -10   0   2      160.41      162.38      6.82 o 
  -9   0   2        0.18       -0.36      0.88 o 
  -8   0   2     1907.86     1812.92     21.95 o 
  -7   0   2      149.76      168.93      7.12 o 
  -6   0   2        1.33        1.03      0.64 o 
  -5   0   2     4111.98     4173.04     44.86 o 
  -4   0   2     4350.77     4235.18     45.27 o 
  -3   0   2    12021.09    12125.56    176.96 o 
  -2   0   2     5238.94     5218.55     77.58 o 
  -1   0   2        2.64        4.90      0.82 o 
   0   0   2     2755.89     2703.17     41.12 o 
   1   0   2        0.34        3.22      0.86 o 
   2   0   2     1148.44     1056.56     17.76 o 
   3   0   2     1858.99     1842.62     29.49 o 
   4   0   2       53.12       50.63      2.79 o 
   5   0   2      585.76      605.08      9.07 o 
   6   0   2      225.20      231.28      3.57 o 
   7   0   2      505.46      529.06      8.98 o 
   8   0   2      712.86      655.04     10.79 o 
   9   0   2        2.93        4.21      1.55 o 
  10   0   2      173.07      166.65      5.37 o 
  11   0   2        2.86        1.20      1.72 o 
  12   0   2       15.63       18.77      3.70 o 
  13   0   2        4.47        3.26      1.99 o 
  14   0   2       82.37       83.18      6.37 o 
  15   0   2        1.12        3.18      3.08 o 
 -17   1   2        0.89        2.71      1.74 o 
 -16   1   2       34.92       40.02      2.66 o 
 -15   1   2       15.11       17.98      2.02 o 
 -14   1   2        0.27       -0.87      1.17 o 
 -13   1   2        4.44        6.84      1.70 o 
 -12   1   2       73.38       71.66      2.65 o 
 -11   1   2      346.12      349.49      5.28 o 
 -10   1   2        3.37        4.92      2.14 o 
  -9   1   2        9.44        4.68      0.87 o 
  -8   1   2        6.80       12.09      0.71 o 
  -7   1   2      331.25      302.10      3.26 o 
  -6   1   2       27.60       25.65      0.85 o 
  -5   1   2      230.05      218.72      2.42 o 
  -4   1   2     1058.24     1019.51      8.58 o 
  -3   1   2    28770.97    30092.53    255.16 o 
  -2   1   2     5189.24     5309.74     38.57 o 
  -1   1   2     3162.59     3157.20     32.41 o 
   0   1   2        9.30       11.40      0.71 o 
   1   1   2      111.53      102.88      1.82 o 
   2   1   2      108.10      112.05      1.75 o 
   3   1   2        0.14        2.38      0.43 o 
   4   1   2      307.04      294.91      3.49 o 
   5   1   2     2295.32     2187.01     22.80 o 
   6   1   2     1090.02     1134.70     10.23 o 
   7   1   2      484.86      454.24      5.74 o 
   8   1   2      148.42      150.13      3.74 o 
   9   1   2      163.06      143.14      3.86 o 
  10   1   2      624.59      592.27      8.82 o 
  11   1   2      260.06      254.83      5.61 o 
  12   1   2       11.78       14.44      3.17 o 
  13   1   2       14.04       16.03      2.13 o 
  14   1   2        0.14       -2.37      1.58 o 
  15   1   2       34.61       41.56      4.93 o 
 -16   2   2       16.64       14.63      3.01 o 
 -15   2   2       36.50       35.15      2.37 o 
 -14   2   2       36.23       38.07      2.30 o 
 -13   2   2      108.03      111.40      3.68 o 
 -12   2   2       13.10       14.25      1.53 o 
 -11   2   2       18.33       24.31      1.64 o 
 -10   2   2        1.65        1.09      1.64 o 
  -9   2   2        5.77        5.07      0.89 o 
  -8   2   2       66.46       62.18      2.04 o 
  -7   2   2      284.29      291.02      3.63 o 
  -6   2   2      149.74      157.65      1.91 o 
  -5   2   2     2497.49     2475.90     19.19 o 
  -4   2   2     2634.17     2658.47     20.69 o 
  -3   2   2     1820.66     1832.71     18.39 o 
  -2   2   2      552.74      503.93      4.74 o 
  -1   2   2       14.58       17.11      0.70 o 
   0   2   2       72.58       61.29      1.19 o 
   1   2   2      673.17      621.19      5.08 o 
   2   2   2      338.32      348.22      3.35 o 
   3   2   2      156.94      164.55      2.12 o 
   4   2   2     1083.95     1225.55     10.61 o 
   5   2   2       52.84       59.38      1.63 o 
   6   2   2        0.77        1.14      0.81 o 
   7   2   2       11.15       16.68      1.98 o 
   8   2   2       34.37       42.50      2.16 o 
   9   2   2        8.61       10.13      1.79 o 
  10   2   2      344.85      341.56      6.33 o 
  11   2   2       10.77        7.29      1.72 o 
  12   2   2        8.81       12.77      1.98 o 
  13   2   2        7.79        9.59      2.02 o 
  14   2   2       19.62       18.67      2.37 o 
  15   2   2        0.83        2.89      1.85 o 
 -16   3   2        9.51       10.48      2.95 o 
 -15   3   2        3.42       -0.31      2.14 o 
 -14   3   2       12.12       13.92      2.13 o 
 -13   3   2       12.06       11.40      1.54 o 
 -12   3   2       10.60       10.54      1.42 o 
 -11   3   2        9.95       10.85      1.30 o 
 -10   3   2       73.53       69.16      2.23 o 
  -9   3   2        1.82        0.79      0.66 o 
  -8   3   2        1.70        3.04      0.56 o 
  -7   3   2       19.70       27.54      0.97 o 
  -6   3   2      228.49      191.16      3.71 o 
  -5   3   2      330.84      316.02      3.32 o 
  -4   3   2      207.79      242.24      2.97 o 
  -3   3   2      448.43      461.70      5.81 o 
  -2   3   2        7.58        7.83      0.73 o 
  -1   3   2      837.36      826.82      7.32 o 
   0   3   2      426.04      405.87      3.72 o 
   1   3   2      214.18      238.38      3.27 o 
   2   3   2      888.23      927.78      7.39 o 
   3   3   2      749.56      760.77      6.41 o 
   4   3   2      174.94      207.64      2.69 o 
   5   3   2      315.19      385.89      6.81 o 
   6   3   2        4.15        3.32      0.63 o 
   7   3   2        6.05        4.04      0.86 o 
   8   3   2       12.36       19.33      2.59 o 
   9   3   2       63.06       64.14      5.96 o 
  10   3   2       13.06       13.36      1.67 o 
  11   3   2        4.70        4.25      1.57 o 
  12   3   2       91.05       93.72      7.31 o 
  13   3   2        0.77        2.69      1.71 o 
  14   3   2       26.77       24.70      2.64 o 
 -16   4   2       24.65       18.18      3.34 o 
 -15   4   2       10.13        6.41      2.68 o 
 -14   4   2        1.09       -0.96      2.05 o 
 -13   4   2       80.93       83.34      4.59 o 
 -12   4   2       10.29       17.31      2.59 o 
 -11   4   2      130.92      117.58      4.82 o 
 -10   4   2      336.03      335.36      5.87 o 
  -9   4   2      192.16      182.52      2.85 o 
  -8   4   2      467.62      496.83      4.62 o 
  -7   4   2      401.51      431.34      4.54 o 
  -6   4   2     1949.34     1977.28     14.73 o 
  -5   4   2      478.04      460.66      4.93 o 
  -4   4   2      310.75      366.52      5.24 o 
  -3   4   2       72.02       70.58      2.21 o 
  -2   4   2        0.22        4.45      1.17 o 
  -1   4   2     2343.63     2279.88     18.23 o 
   0   4   2      104.70      116.25      1.65 o 
   1   4   2      783.89      770.44      6.41 o 
   2   4   2      197.84      182.25      2.42 o 
   3   4   2      927.66      924.80      7.68 o 
   4   4   2     1022.99     1052.03      8.66 o 
   5   4   2     1339.83     1344.77     10.74 o 
   6   4   2        0.25        1.26      0.58 o 
   7   4   2       17.33       18.20      1.07 o 
   8   4   2        6.70        8.53      1.40 o 
   9   4   2       37.34       31.26      2.10 o 
  10   4   2      284.07      271.00      5.64 o 
  11   4   2      114.37      116.42      3.91 o 
  12   4   2       42.33       44.62      2.93 o 
  13   4   2      117.62      107.65      4.67 o 
  14   4   2       48.20       48.47      3.20 o 
 -15   5   2        5.14        1.94      2.58 o 
 -14   5   2        3.62        4.56      2.50 o 
 -13   5   2       67.79       61.06      5.80 o 
 -12   5   2       54.01       52.36      3.81 o 
 -11   5   2       98.57      109.21      7.94 o 
 -10   5   2        0.35       -0.96      1.34 o 
  -9   5   2        2.38        2.89      0.92 o 
  -8   5   2        1.02        0.27      0.82 o 
  -7   5   2      397.81      416.16      5.44 o 
  -6   5   2      119.77      104.31      2.51 o 
  -5   5   2      195.68      180.03      5.04 o 
  -4   5   2       59.44       44.16      2.00 o 
  -3   5   2     3133.43     3167.20     60.40 o 
  -2   5   2      696.05      709.68      8.57 o 
  -1   5   2      311.54      309.31      3.72 o 
   0   5   2      134.05      139.93      1.96 o 
   1   5   2      203.83      173.08      3.14 o 
   2   5   2      199.41      212.34      2.82 o 
   3   5   2      184.63      231.16      3.07 o 
   4   5   2      817.15      816.93      7.30 o 
   5   5   2      881.78      864.56      7.75 o 
   6   5   2       42.13       35.11      1.40 o 
   7   5   2      158.33      147.27      2.73 o 
   8   5   2      115.30      114.21      3.42 o 
   9   5   2       41.25       42.29      2.39 o 
  10   5   2      168.72      161.87      4.42 o 
  11   5   2       25.22       26.69      2.27 o 
  12   5   2       13.27       12.92      1.99 o 
  13   5   2       33.49       29.91      5.28 o 
  14   5   2        0.13       -0.91      1.78 o 
 -15   6   2        5.04        1.78      2.49 o 
 -14   6   2        0.71        1.89      2.28 o 
 -13   6   2        8.81        8.58      4.83 o 
 -12   6   2      491.28      497.32     11.03 o 
 -11   6   2       92.43      102.18      4.79 o 
 -10   6   2      162.60      163.82      8.78 o 
  -9   6   2       68.38       66.71      2.45 o 
  -8   6   2       79.08       83.82      2.54 o 
  -7   6   2        0.73        0.60      0.89 o 
  -6   6   2        1.82        2.70      0.92 o 
  -5   6   2      130.26      117.63      3.66 o 
  -4   6   2        3.55        3.51      0.97 o 
  -3   6   2      153.10      145.67      3.55 o 
  -2   6   2       41.72       32.36      1.76 o 
  -1   6   2      148.90      122.45      2.32 o 
   0   6   2      965.23      911.20      6.92 o 
   1   6   2       56.98       47.90      2.00 o 
   2   6   2      109.70      111.60      2.13 o 
   3   6   2      871.30      840.56      7.58 o 
   4   6   2       25.48       19.30      1.42 o 
   5   6   2      366.52      358.35      4.39 o 
   6   6   2       19.49       20.88      1.25 o 
   7   6   2       84.24       82.87      2.20 o 
   8   6   2       50.34       46.52      2.44 o 
   9   6   2       29.12       29.34      2.19 o 
  10   6   2       19.31       22.42      5.35 o 
  11   6   2       52.17       61.43      3.92 o 
  12   6   2       32.19       30.69      3.36 o 
  13   6   2        3.00        4.22      4.15 o 
 -14   7   2        0.10        2.57      2.97 o 
 -13   7   2        2.53        1.26      1.93 o 
 -12   7   2      106.41      104.24      5.96 o 
 -11   7   2        0.50        2.90      1.98 o 
 -10   7   2      105.11      110.09      4.92 o 
  -9   7   2        6.15        6.57      1.60 o 
  -8   7   2        0.34       -1.07      0.97 o 
  -7   7   2      136.47      134.35      3.34 o 
  -6   7   2        0.83       -0.77      0.90 o 
  -5   7   2       49.64       47.65      3.39 o 
  -4   7   2      188.02      190.58      4.41 o 
  -3   7   2       20.33       15.26      1.59 o 
  -2   7   2       47.76       49.30      2.26 o 
  -1   7   2        2.42        1.60      0.81 o 
   0   7   2       26.72       26.47      1.01 o 
   1   7   2      163.99      161.72      4.04 o 
   2   7   2      134.63      146.68      2.80 o 
   3   7   2      116.93      124.25      2.79 o 
   4   7   2       60.83       56.35      2.62 o 
   5   7   2      387.78      397.71      4.90 o 
   6   7   2       64.90       60.39      1.99 o 
   7   7   2       76.13       71.30      2.52 o 
   8   7   2      134.97      134.04      4.93 o 
   9   7   2       34.56       25.01      2.64 o 
  10   7   2       11.67       14.95      2.48 o 
  11   7   2        2.07        3.08      1.90 o 
  12   7   2        0.08        4.48      2.09 o 
 -13   8   2        9.95       13.56      4.79 o 
 -12   8   2        0.00       -0.24      3.17 o 
 -11   8   2       11.77        4.84      2.15 o 
 -10   8   2        0.42        2.28      1.90 o 
  -9   8   2       57.25       53.73      2.52 o 
  -8   8   2       25.15       16.73      1.67 o 
  -7   8   2        2.05        1.96      1.38 o 
  -6   8   2       79.19       85.23      2.84 o 
  -5   8   2       11.92       12.55      1.49 o 
  -4   8   2      151.46      153.22      4.23 o 
  -3   8   2      401.44      424.29      9.92 o 
  -2   8   2      135.15      129.43      3.73 o 
  -1   8   2        0.11       -0.93      0.83 o 
   0   8   2       99.43      112.42      2.79 o 
   1   8   2        4.22        7.76      1.39 o 
   2   8   2      169.67      165.61      7.28 o 
   3   8   2       46.08       55.80      1.91 o 
   4   8   2       75.28       79.12      2.63 o 
   5   8   2        3.05        2.15      1.16 o 
   6   8   2        2.38        0.97      1.13 o 
   7   8   2       11.84       10.47      1.44 o 
   8   8   2        1.89        0.24      1.57 o 
   9   8   2        0.44       -0.71      2.20 o 
  10   8   2       13.73       12.77      2.51 o 
  11   8   2       40.89       29.46      3.34 o 
  12   8   2       32.76       31.46      4.17 o 
 -12   9   2        2.19       -1.23      2.05 o 
 -11   9   2       11.07        9.01      2.52 o 
 -10   9   2       31.84       32.80      3.27 o 
  -9   9   2        3.28        1.35      1.29 o 
  -8   9   2        0.00       -1.40      1.06 o 
  -7   9   2       17.85       20.12      1.82 o 
  -6   9   2        4.58        5.48      1.32 o 
  -5   9   2       15.15       17.34      2.07 o 
  -4   9   2      122.43      120.60      3.93 o 
  -3   9   2        3.55        8.15      2.60 o 
  -2   9   2       84.07       91.93      3.38 o 
  -1   9   2      170.15      181.02      3.76 o 
   0   9   2       22.17       19.53      1.85 o 
   1   9   2      115.52      112.95      5.87 o 
   2   9   2        0.14        2.28      1.67 o 
   3   9   2        8.61        5.58      2.07 o 
   4   9   2        1.87        8.82      2.17 o 
   5   9   2       85.61       98.00      3.68 o 
   6   9   2       29.89       35.60      2.10 o 
   7   9   2       11.41       11.24      1.55 o 
   8   9   2       55.25       51.47      4.38 o 
   9   9   2        0.01       -0.44      1.65 o 
  10   9   2       13.67       14.13      2.72 o 
  11   9   2       23.96       19.16      6.53 o 
 -11  10   2       39.42       41.84      9.45 o 
 -10  10   2       45.79       52.06      4.06 o 
  -9  10   2        0.15        0.95      1.27 o 
  -8  10   2       28.19       27.95      3.04 o 
  -7  10   2       10.59        9.54      1.61 o 
  -6  10   2       16.29       10.81      1.60 o 
  -5  10   2        3.25        4.51      1.32 o 
  -4  10   2       23.29       21.07      1.87 o 
  -3  10   2        9.79        5.43      1.63 o 
  -2  10   2        4.24        6.39      2.75 o 
  -1  10   2      367.77      371.50      9.73 o 
   0  10   2       17.06       16.75      2.69 o 
   1  10   2       51.49       63.79      4.14 o 
   2  10   2       96.44       99.74      6.62 o 
   3  10   2        6.43       11.29      2.79 o 
   4  10   2       36.15       35.66      3.35 o 
   5  10   2      117.06      120.48      5.23 o 
   6  10   2       33.54       31.11      3.16 o 
   7  10   2        1.20       -1.05      1.87 o 
   8  10   2        1.73       -0.04      2.65 o 
   9  10   2        6.71        3.33      2.97 o 
 -10  11   2       49.29       47.72      6.76 o 
  -9  11   2        8.28        6.77      1.89 o 
  -8  11   2        0.11        0.87      1.36 o 
  -7  11   2       22.00       22.56      2.05 o 
  -6  11   2       21.82       23.31      2.41 o 
  -5  11   2        0.01       -0.45      1.34 o 
  -4  11   2       16.56       19.99      2.26 o 
  -3  11   2      197.93      213.65      7.26 o 
  -2  11   2       10.16        8.16      2.58 o 
  -1  11   2        1.18        3.95      2.18 o 
   0  11   2       87.07       97.48      7.46 o 
   1  11   2      104.21      109.16      5.31 o 
   2  11   2       12.21        7.77      5.04 o 
   3  11   2       11.48        8.99      5.88 o 
   4  11   2      143.43      155.42      6.13 o 
   5  11   2       25.23       30.21      5.63 o 
   6  11   2       24.64       27.53      3.40 o 
   7  11   2        0.02        0.99      2.95 o 
  -7  12   2        0.75       -0.60      1.51 o 
  -6  12   2        6.50        7.69      1.96 o 
  -5  12   2       13.85       10.24      3.86 o 
  -4  12   2       11.82       11.56      2.89 o 
  -3  12   2        1.26        0.34      2.07 o 
  -2  12   2       36.73       36.55      7.57 o 
  -1  12   2        5.50        5.09      2.46 o 
   0  12   2        0.42       -1.23      3.22 o 
   1  12   2        0.13        0.30      3.22 o 
   2  12   2        2.30        3.18      2.11 o 
   3  12   2       11.27        7.11      4.04 o 
   4  12   2        0.83        3.56      2.31 o 
   5  12   2        5.34        9.04      2.50 o 
   6  12   2        0.00       -1.35      1.94 o 
  -4  13   2        1.24        3.31      2.38 o 
  -3  13   2        0.19        6.86      2.50 o 
  -2  13   2       31.35       21.93      3.40 o 
  -1  13   2        0.17        2.85      2.38 o 
   0  13   2       17.84       25.77      3.46 o 
   1  13   2        0.03        3.05      2.21 o 
   2  13   2       15.99       17.68      9.44 o 
 -17   1   3        2.28        4.08      1.86 o 
 -16   1   3       80.09       73.48      3.30 o 
 -15   1   3       37.90       35.07      2.43 o 
 -14   1   3       62.35       61.92      2.96 o 
 -13   1   3      266.99      280.16      5.12 o 
 -12   1   3       15.02       15.39      2.74 o 
 -11   1   3       45.86       41.47      1.95 o 
 -10   1   3       61.09       59.30      2.10 o 
  -9   1   3      358.98      372.61      4.88 o 
  -8   1   3      636.51      650.04      5.99 o 
  -7   1   3      158.95      147.78      2.20 o 
  -6   1   3      109.25       85.92      1.62 o 
  -5   1   3     2503.83     2634.13     20.79 o 
  -4   1   3      233.66      234.52      5.12 o 
  -3   1   3     2587.00     2600.63     22.76 o 
  -2   1   3      152.34      162.30      2.71 o 
  -1   1   3       71.68       66.17      2.01 o 
   0   1   3      991.54      928.86     12.86 o 
   1   1   3     5241.11     5337.82     56.51 o 
   2   1   3       24.40       26.09      1.26 o 
   3   1   3        0.07       -0.52      0.49 o 
   4   1   3     2146.59     2320.46     21.58 o 
   5   1   3       29.16       21.58      1.24 o 
   6   1   3        4.76        2.92      0.70 o 
   7   1   3      283.06      285.01      5.24 o 
   8   1   3      334.72      336.38      6.50 o 
   9   1   3       11.53       10.20      2.82 o 
  10   1   3        6.98        9.20      1.73 o 
  11   1   3       36.44       39.67      2.67 o 
  12   1   3        4.19        1.17      2.18 o 
  13   1   3        0.34        0.69      1.84 o 
  14   1   3       26.35       23.74      3.13 o 
 -17   2   3        0.39       -2.67      2.42 o 
 -16   2   3        4.22        2.63      2.44 o 
 -15   2   3        3.24        2.40      1.50 o 
 -14   2   3        7.03        7.64      1.59 o 
 -13   2   3      170.53      183.92      4.18 o 
 -12   2   3        3.43        4.55      1.19 o 
 -11   2   3       35.81       38.66      2.45 o 
 -10   2   3      151.62      162.39      3.28 o 
  -9   2   3      132.22      142.30      2.40 o 
  -8   2   3      188.25      184.52      2.66 o 
  -7   2   3     1194.06     1253.37      9.91 o 
  -6   2   3     5398.94     5375.39     69.18 o 
  -5   2   3      199.88      231.22      2.95 o 
  -4   2   3      463.82      452.80      5.57 o 
  -3   2   3        2.12        3.12      1.16 o 
  -2   2   3       17.75       13.11      1.19 o 
  -1   2   3      966.53      937.06      8.19 o 
   0   2   3     2135.59     2114.35     19.48 o 
   1   2   3      245.47      218.73      3.34 o 
   2   2   3        9.71        6.14      0.73 o 
   3   2   3      387.61      346.42      4.17 o 
   4   2   3      738.43      811.71      7.89 o 
   5   2   3      280.91      271.78      3.80 o 
   6   2   3      179.39      174.35      3.34 o 
   7   2   3      688.58      664.62      8.90 o 
   8   2   3        0.32        2.11      1.17 o 
   9   2   3      236.44      229.32      5.09 o 
  10   2   3      418.85      394.04      7.30 o 
  11   2   3      463.32      455.23      8.68 o 
  12   2   3       19.54       23.58      2.45 o 
  13   2   3       19.99       15.32      2.26 o 
  14   2   3        1.13        0.68      1.79 o 
 -16   3   3        2.90        3.65      2.44 o 
 -15   3   3       27.74       24.09      3.30 o 
 -14   3   3       45.69       36.86      5.35 o 
 -13   3   3       17.27       19.41      3.20 o 
 -12   3   3      589.41      613.50      9.28 o 
 -11   3   3       40.36       42.57      2.70 o 
 -10   3   3        1.51        0.94      0.85 o 
  -9   3   3      313.97      312.46      3.86 o 
  -8   3   3        8.04        9.89      0.81 o 
  -7   3   3        4.70        8.75      0.68 o 
  -6   3   3     6765.22     6832.60     66.30 o 
  -5   3   3      123.20      106.86      3.06 o 
  -4   3   3      148.10      157.50      2.27 o 
  -3   3   3      664.64      756.23      7.08 o 
  -2   3   3      103.46       97.85      1.78 o 
  -1   3   3     1128.19     1093.06      8.49 o 
   0   3   3      980.47      905.84      8.25 o 
   1   3   3     3089.22     3030.46     23.81 o 
   2   3   3     3118.01     3327.92     23.32 o 
   3   3   3      588.99      576.33      5.42 o 
   4   3   3       75.25       89.51      2.08 o 
   5   3   3     2092.15     2007.27     17.03 o 
   6   3   3        0.33        3.17      0.84 o 
   7   3   3      181.54      197.48      3.56 o 
   8   3   3       40.95       43.68      2.39 o 
   9   3   3       84.45       85.03      3.22 o 
  10   3   3      328.36      338.68      6.64 o 
  11   3   3       61.30       45.70      2.83 o 
  12   3   3       25.67       35.68      2.72 o 
  13   3   3       19.17       21.32      2.44 o 
  14   3   3        2.91        4.25      1.93 o 
 -16   4   3        0.24       -2.59      3.38 o 
 -15   4   3       90.47      101.48      5.51 o 
 -14   4   3       12.85       13.39      2.73 o 
 -13   4   3        5.55        6.14      2.18 o 
 -12   4   3       13.77       14.21      2.44 o 
 -11   4   3        9.86        8.63      2.34 o 
 -10   4   3      266.84      279.37      7.04 o 
  -9   4   3       54.47       49.04      2.27 o 
  -8   4   3       29.24       33.83      1.39 o 
  -7   4   3      348.79      344.85      4.43 o 
  -6   4   3      181.85      183.77      3.18 o 
  -5   4   3     2575.72     2595.46     18.08 o 
  -4   4   3        7.70        5.07      1.07 o 
  -3   4   3       37.13       48.95      1.60 o 
  -2   4   3      463.06      502.68      5.25 o 
  -1   4   3        1.24        0.61      0.41 o 
   0   4   3      301.31      306.03      3.31 o 
   1   4   3     1956.95     2030.89     14.94 o 
   2   4   3      226.65      259.77      3.21 o 
   3   4   3       86.58      113.62      2.09 o 
   4   4   3       85.70       75.81      1.79 o 
   5   4   3       56.47       50.23      2.79 o 
   6   4   3       13.10       14.99      1.24 o 
   7   4   3      469.35      479.84      6.16 o 
   8   4   3      130.57      134.06      7.53 o 
   9   4   3       50.67       48.50      2.67 o 
  10   4   3       97.97       97.86      3.68 o 
  11   4   3       14.41       20.36      2.19 o 
  12   4   3       18.89       23.58      2.39 o 
  13   4   3       15.03       13.99      2.29 o 
 -16   5   3        0.66        3.19      2.84 o 
 -15   5   3       26.61       35.44      5.47 o 
 -14   5   3        1.45        5.36      2.40 o 
 -13   5   3       48.72       42.53      3.79 o 
 -12   5   3      147.00      157.70      5.93 o 
 -11   5   3       35.63       36.72      3.11 o 
 -10   5   3      547.74      545.44     10.64 o 
  -9   5   3      510.28      481.86      6.31 o 
  -8   5   3        6.01        5.25      0.99 o 
  -7   5   3       66.66       78.32      2.33 o 
  -6   5   3      677.79      732.21      9.25 o 
  -5   5   3       55.34       67.93      2.42 o 
  -4   5   3       12.69       17.42      1.35 o 
  -3   5   3       95.82       92.99      2.64 o 
  -2   5   3       35.40       35.91      1.45 o 
  -1   5   3       58.87       69.44      1.58 o 
   0   5   3      207.41      228.83      3.22 o 
   1   5   3       20.31       25.07      1.06 o 
   2   5   3       75.32      104.08      2.03 o 
   3   5   3       49.25       44.31      1.47 o 
   4   5   3       13.58       12.80      1.42 o 
   5   5   3       64.91       57.23      1.74 o 
   6   5   3      113.06      101.25      2.33 o 
   7   5   3      140.50      138.81      2.78 o 
   8   5   3      269.88      254.36      6.01 o 
   9   5   3        0.16        1.24      1.36 o 
  10   5   3       73.22       63.21      3.06 o 
  11   5   3       54.99       60.27      3.64 o 
  12   5   3       13.11       14.41      2.67 o 
  13   5   3        2.04        5.73      1.90 o 
 -15   6   3        8.46        5.49      2.85 o 
 -14   6   3        0.23        3.31      2.33 o 
 -13   6   3        5.14        4.22      2.32 o 
 -12   6   3      136.53      133.88      5.64 o 
 -11   6   3        0.04        0.48      1.76 o 
 -10   6   3      202.76      216.14      6.58 o 
  -9   6   3      431.28      435.47      6.22 o 
  -8   6   3      100.78       90.87      2.72 o 
  -7   6   3        8.78       11.08      1.56 o 
  -6   6   3       47.66       46.79      2.28 o 
  -5   6   3       90.16       92.83      2.95 o 
  -4   6   3        3.36       10.89      1.32 o 
  -3   6   3       51.85       44.22      2.16 o 
  -2   6   3      520.07      522.21      7.48 o 
  -1   6   3        1.08        0.05      0.55 o 
   0   6   3      182.07      180.02      2.60 o 
   1   6   3       19.18       24.15      1.10 o 
   2   6   3        0.04       -0.87      0.58 o 
   3   6   3      108.28      116.17      2.37 o 
   4   6   3       35.24       30.64      1.76 o 
   5   6   3       26.26       31.63      1.47 o 
   6   6   3        0.05       -1.04      0.69 o 
   7   6   3      251.28      246.93      3.91 o 
   8   6   3      166.45      165.89      4.37 o 
   9   6   3       48.70       45.03      2.63 o 
  10   6   3        8.09        6.35      1.65 o 
  11   6   3       92.78       89.80      4.68 o 
  12   6   3        2.82        5.43      2.27 o 
 -14   7   3        1.51        2.95      2.43 o 
 -13   7   3       13.88       10.53      2.80 o 
 -12   7   3       63.88       79.16      6.05 o 
 -11   7   3       83.55       87.92      7.07 o 
 -10   7   3      110.46      115.18      3.83 o 
  -9   7   3       91.92       93.51      3.04 o 
  -8   7   3       81.96       83.48      2.85 o 
  -7   7   3      882.61      861.77      9.77 o 
  -6   7   3      130.53      146.46      5.74 o 
  -5   7   3       10.00       10.68      1.55 o 
  -4   7   3        3.63        2.84      1.09 o 
  -3   7   3      321.46      310.44      5.73 o 
  -2   7   3      295.03      303.44      4.21 o 
  -1   7   3      141.63      137.38      6.44 o 
   0   7   3      566.91      545.18      7.90 o 
   1   7   3      814.42      790.27     10.40 o 
   2   7   3      651.22      649.24      6.53 o 
   3   7   3      338.14      325.69      4.30 o 
   4   7   3       76.59       73.51      2.80 o 
   5   7   3        6.28        5.49      0.99 o 
   6   7   3        3.06        1.84      0.92 o 
   7   7   3      102.89       90.68      2.53 o 
   8   7   3       24.16       30.90      2.77 o 
   9   7   3       14.03        8.81      2.21 o 
  10   7   3        5.29        5.98      2.17 o 
  11   7   3       54.49       65.72      4.36 o 
  12   7   3       15.57       19.79      3.06 o 
 -13   8   3        8.44        8.04      2.74 o 
 -12   8   3       12.52        8.13      2.60 o 
 -11   8   3       49.66       48.55      5.21 o 
 -10   8   3        0.00       -0.05      1.34 o 
  -9   8   3      153.12      148.72      4.05 o 
  -8   8   3       43.66       47.98      2.39 o 
  -7   8   3        1.90        1.11      1.11 o 
  -6   8   3      201.31      198.08      5.01 o 
  -5   8   3        2.88        1.97      1.28 o 
  -4   8   3       55.99       47.82      2.63 o 
  -3   8   3        0.11        0.37      1.07 o 
  -2   8   3       49.78       52.85      2.37 o 
  -1   8   3       98.70      104.04      4.54 o 
   0   8   3        4.09        3.37      1.48 o 
   1   8   3      516.73      484.17      7.68 o 
   2   8   3      223.23      239.72      5.18 o 
   3   8   3      189.99      190.42      5.36 o 
   4   8   3      151.49      155.27      3.10 o 
   5   8   3       49.49       56.03      2.37 o 
   6   8   3        8.96       10.96      1.75 o 
   7   8   3       87.01       97.01      3.05 o 
   8   8   3       98.97      100.15      4.68 o 
   9   8   3        0.09        1.29      1.78 o 
  10   8   3       19.91       21.10      2.90 o 
  11   8   3       37.68       39.04      6.64 o 
 -12   9   3       39.20       39.87      3.85 o 
 -11   9   3       33.38       35.15      3.95 o 
 -10   9   3       34.80       36.62      2.66 o 
  -9   9   3        2.25        3.42      1.32 o 
  -8   9   3        0.52       -0.62      1.79 o 
  -7   9   3        8.48        6.54      1.51 o 
  -6   9   3      364.89      362.31      6.08 o 
  -5   9   3       13.28       12.21      1.92 o 
  -4   9   3      384.34      367.04      7.10 o 
  -3   9   3      214.05      237.92      5.61 o 
  -2   9   3      196.68      193.16      5.82 o 
  -1   9   3        7.28        7.10      1.25 o 
   0   9   3       13.72       12.46      1.79 o 
   1   9   3      627.25      598.83      9.68 o 
   2   9   3      738.42      731.73     21.10 o 
   3   9   3      126.92      110.54      4.89 o 
   4   9   3       58.93       65.05      3.95 o 
   5   9   3       17.23       19.54      2.58 o 
   6   9   3       44.31       31.66      3.00 o 
   7   9   3       12.35       11.36      1.93 o 
   8   9   3        0.08        0.70      1.70 o 
   9   9   3        5.04        5.30      2.20 o 
  10   9   3       97.36      115.97      5.54 o 
 -11  10   3        8.05        7.39      2.64 o 
 -10  10   3        3.46       -0.30      1.88 o 
  -9  10   3        0.00       -0.35      1.26 o 
  -8  10   3       45.24       41.55      2.48 o 
  -7  10   3       60.59       60.01      2.81 o 
  -6  10   3      244.86      252.35      5.20 o 
  -5  10   3       24.04       20.29      2.29 o 
  -4  10   3        0.24        1.68      1.44 o 
  -3  10   3        0.14        0.93      1.13 o 
  -2  10   3       18.15       15.93      1.66 o 
  -1  10   3        8.94        9.50      2.39 o 
   0  10   3        9.35        5.17      2.49 o 
   1  10   3      110.73      108.53      5.18 o 
   2  10   3        3.32        4.22      2.04 o 
   3  10   3       27.71       27.38      3.17 o 
   4  10   3       22.77       16.75      2.72 o 
   5  10   3        0.15        1.93      4.88 o 
   6  10   3       10.90       12.37      2.50 o 
   7  10   3        2.37        3.86      3.51 o 
  -9  11   3        1.29        2.60      1.52 o 
  -8  11   3        0.03        1.70      1.43 o 
  -7  11   3        2.10        4.11      1.49 o 
  -6  11   3       27.92       34.36      3.66 o 
  -5  11   3       57.83       48.97      3.05 o 
  -4  11   3        0.22        1.51      3.54 o 
  -3  11   3      145.19      143.29      6.13 o 
  -2  11   3       24.68       28.72      3.28 o 
  -1  11   3       69.31       82.27      4.90 o 
   0  11   3       35.37       27.44      3.29 o 
   1  11   3        3.28        8.10      2.54 o 
   2  11   3        4.19        4.41      2.25 o 
   3  11   3        2.06       -1.06      1.94 o 
   4  11   3       12.20       13.83      2.83 o 
   5  11   3       12.40       10.52      2.60 o 
   6  11   3        3.22        2.57      2.13 o 
   7  11   3        0.23        0.32      3.68 o 
  -7  12   3        0.44        3.17      1.79 o 
  -6  12   3        7.06       12.37      2.11 o 
  -5  12   3       56.60       64.75      3.57 o 
  -4  12   3       60.09       61.91      4.66 o 
  -3  12   3       29.09       31.82      4.08 o 
  -2  12   3       12.04       17.87      3.14 o 
  -1  12   3       35.18       48.58      5.24 o 
   0  12   3        4.33        5.87      2.46 o 
   1  12   3       24.78       22.52      3.33 o 
   2  12   3       10.49        9.19      2.70 o 
   3  12   3       11.38       13.04      2.91 o 
   4  12   3        0.00       -1.17      1.85 o 
  -2  13   3        0.13        1.78      4.04 o 
  -1  13   3        0.86        5.14      2.51 o 
   0  13   3       12.77       14.69      3.25 o 
 -17   0   4       36.85       33.42      6.35 o 
 -16   0   4       69.59       68.81      6.39 o 
 -15   0   4        0.63       -0.74      1.99 o 
 -14   0   4       12.16       17.93      2.64 o 
 -13   0   4        6.25        3.38      3.31 o 
 -12   0   4       90.73       92.25      3.95 o 
 -11   0   4       63.96       82.12      3.54 o 
 -10   0   4       68.57       76.33      3.26 o 
  -9   0   4      838.84      840.49     12.37 o 
  -8   0   4      279.17      279.59      5.74 o 
  -7   0   4      133.70      156.46      4.01 o 
  -6   0   4     2058.81     2174.47     36.82 o 
  -5   0   4     6507.50     6527.40     98.81 o 
  -4   0   4        1.30        1.57      1.29 o 
  -3   0   4        0.19       -0.39      0.56 o 
  -2   0   4      792.05      792.09     15.37 o 
  -1   0   4       14.72       22.47      2.15 o 
   0   0   4      471.97      479.55     10.63 o 
   1   0   4       70.73      102.01      4.19 o 
   2   0   4     1283.68     1328.41     23.59 o 
   3   0   4     1800.53     1727.44     29.66 o 
   4   0   4     1142.39     1202.16     22.47 o 
   5   0   4      141.23      167.31      6.44 o 
   6   0   4       70.07       76.27      2.77 o 
   7   0   4     1025.48      949.52     20.13 o 
   8   0   4     1960.36     1858.29     34.34 o 
   9   0   4      187.06      208.21      8.66 o 
  10   0   4       67.31       82.04      5.87 o 
  11   0   4        0.82       -2.65      2.50 o 
  12   0   4       60.68       68.80      6.15 o 
  13   0   4      149.38      169.48      9.09 o 
 -17   1   4        3.08       -0.17      2.48 o 
 -16   1   4       59.86       62.51      5.10 o 
 -15   1   4      209.31      211.78      7.05 o 
 -14   1   4       14.87       14.38      1.75 o 
 -13   1   4       22.02       24.90      2.57 o 
 -12   1   4        3.86        3.81      1.16 o 
 -11   1   4      241.62      237.50      4.23 o 
 -10   1   4        3.00        6.78      1.03 o 
  -9   1   4       64.65       59.27      1.64 o 
  -8   1   4     1088.30     1117.00      9.34 o 
  -7   1   4     1340.81     1344.96     12.00 o 
  -6   1   4      186.53      189.78      4.74 o 
  -5   1   4        8.19        7.68      3.35 o 
  -4   1   4     1309.49     1385.26     13.56 o 
  -3   1   4      112.69       96.44      2.31 o 
  -2   1   4     2451.19     2579.59     30.96 o 
  -1   1   4        1.95        1.97      0.78 o 
   0   1   4       72.34       80.71      2.60 o 
   1   1   4       17.96       20.00      1.50 o 
   2   1   4      565.62      596.41      9.35 o 
   3   1   4      389.89      397.20      5.51 o 
   4   1   4      360.46      346.82      5.14 o 
   5   1   4      451.58      418.83      5.95 o 
   6   1   4      201.15      194.44      3.82 o 
   7   1   4      567.79      571.65     10.11 o 
   8   1   4       90.67      102.94      4.33 o 
   9   1   4        0.70        4.02      1.81 o 
  10   1   4        4.62        2.16      1.89 o 
  11   1   4        0.05       -1.41      1.81 o 
  12   1   4        0.21        0.65      2.47 o 
  13   1   4       46.47       50.15      6.01 o 
 -17   2   4       10.01        6.91      3.13 o 
 -16   2   4       29.99       32.34      3.77 o 
 -15   2   4        4.50        6.10      3.29 o 
 -14   2   4      111.43      118.58      4.26 o 
 -13   2   4       58.26       70.29      2.74 o 
 -12   2   4        0.01       -0.95      1.03 o 
 -11   2   4      127.22      115.36      2.99 o 
 -10   2   4       52.20       50.86      2.02 o 
  -9   2   4        7.08       10.42      2.75 o 
  -8   2   4        4.64        4.23      0.69 o 
  -7   2   4      371.11      390.18      4.67 o 
  -6   2   4      355.79      313.06      3.94 o 
  -5   2   4       98.35      106.60      3.36 o 
  -4   2   4      105.12      118.82      2.13 o 
  -3   2   4      109.00      108.70      2.10 o 
  -2   2   4     2109.51     2178.40     17.48 o 
  -1   2   4      651.54      724.01      8.52 o 
   0   2   4     1110.43     1170.04     12.08 o 
   1   2   4      177.39      173.57      3.78 o 
   2   2   4      836.52      896.01      9.90 o 
   3   2   4      147.20      176.89      3.38 o 
   4   2   4      100.47      105.07      2.66 o 
   5   2   4       26.88       39.05      1.80 o 
   6   2   4        2.02       -0.39      0.86 o 
   7   2   4      109.32      108.04      4.13 o 
   8   2   4        6.82        4.99      1.93 o 
   9   2   4       69.72       73.12      3.91 o 
  10   2   4        9.45        6.98      2.15 o 
  11   2   4      110.93      108.95      4.91 o 
  12   2   4        0.38       -2.63      1.85 o 
  13   2   4        1.13        1.16      2.16 o 
 -16   3   4       16.98       20.17      3.31 o 
 -15   3   4       10.96        8.69      2.65 o 
 -14   3   4       11.79        9.83      2.55 o 
 -13   3   4       44.58       47.51      3.66 o 
 -12   3   4        3.02        2.63      1.94 o 
 -11   3   4      234.97      224.67      6.83 o 
 -10   3   4        1.83        1.43      0.85 o 
  -9   3   4       24.83       23.26      1.18 o 
  -8   3   4       95.52      106.45      2.09 o 
  -7   3   4      172.61      146.22      2.53 o 
  -6   3   4       47.85       32.49      1.28 o 
  -5   3   4       81.59       86.27      2.29 o 
  -4   3   4     1135.19     1137.72     11.90 o 
  -3   3   4     1521.92     1661.94     12.63 o 
  -2   3   4     1026.52     1050.18      9.50 o 
  -1   3   4        8.72        9.47      0.93 o 
   0   3   4       89.73      114.80      2.59 o 
   1   3   4     2816.52     3119.73     28.61 o 
   2   3   4      383.45      378.66      7.94 o 
   3   3   4       83.83       97.01      2.67 o 
   4   3   4       47.88       45.53      2.25 o 
   5   3   4      123.84      124.74      3.10 o 
   6   3   4       71.36       76.25      2.33 o 
   7   3   4        3.73        5.35      1.37 o 
   8   3   4        3.21        2.14      1.43 o 
   9   3   4       17.01       18.62      2.05 o 
  10   3   4       11.76       10.16      1.77 o 
  11   3   4        9.75        5.98      2.16 o 
  12   3   4        3.64        1.49      1.93 o 
  13   3   4       77.14       75.28     11.14 o 
 -16   4   4       52.80       45.12      4.41 o 
 -15   4   4        0.95        0.86      4.72 o 
 -14   4   4        0.45       -2.22      2.03 o 
 -13   4   4      184.88      160.80      5.98 o 
 -12   4   4      107.86       98.01      4.78 o 
 -11   4   4       16.07       18.20      2.40 o 
 -10   4   4      449.77      460.08      7.22 o 
  -9   4   4     1000.82     1003.10     12.70 o 
  -8   4   4      888.44      893.23     10.92 o 
  -7   4   4       11.66       16.85      1.67 o 
  -6   4   4      189.04      190.03      2.75 o 
  -5   4   4      263.08      281.30      5.24 o 
  -4   4   4      185.43      175.45      3.10 o 
  -3   4   4       15.71       15.80      1.38 o 
  -2   4   4     1028.72      988.01      9.39 o 
  -1   4   4      189.79      181.60      4.07 o 
   0   4   4      112.03      101.70      3.30 o 
   1   4   4       60.83       59.83      1.78 o 
   2   4   4       90.25       85.08      2.13 o 
   3   4   4      158.42      130.42      2.70 o 
   4   4   4      527.03      516.14      6.21 o 
   5   4   4      143.42      161.06      3.72 o 
   6   4   4      105.03      100.21      2.73 o 
   7   4   4      212.67      195.09      4.64 o 
   8   4   4      259.65      215.31      6.86 o 
   9   4   4      147.59      147.38      4.57 o 
  10   4   4        7.44        5.36      1.75 o 
  11   4   4       18.79       21.09      2.34 o 
  12   4   4        2.57        1.01      1.69 o 
 -16   5   4        4.89        2.47      2.69 o 
 -15   5   4      178.09      197.00      7.54 o 
 -14   5   4       34.79       34.82      3.76 o 
 -13   5   4        9.92        9.45      2.55 o 
 -12   5   4       37.03       34.72      3.29 o 
 -11   5   4        1.69        1.53      1.73 o 
 -10   5   4       35.73       40.17      2.39 o 
  -9   5   4       55.91       56.23      2.64 o 
  -8   5   4      424.39      388.46      5.57 o 
  -7   5   4       28.28       36.28      2.00 o 
  -6   5   4      264.96      268.90      5.04 o 
  -5   5   4      119.23      128.74      3.38 o 
  -4   5   4      482.46      451.83      7.03 o 
  -3   5   4     2215.05     2194.99     16.55 o 
  -2   5   4        0.16       -0.63      0.65 o 
  -1   5   4        0.06        0.45      0.63 o 
   0   5   4     1384.78     1397.40     12.65 o 
   1   5   4       44.78       38.38      1.58 o 
   2   5   4     1095.15     1115.74     11.67 o 
   3   5   4       77.97       71.09      2.50 o 
   4   5   4      481.89      452.41      5.83 o 
   5   5   4        3.05        1.11      1.14 o 
   6   5   4       81.22       70.66      2.46 o 
   7   5   4      259.54      256.07      5.43 o 
   8   5   4       13.79       20.36      2.03 o 
   9   5   4      100.14      117.84      5.58 o 
  10   5   4        2.41        2.81      2.01 o 
  11   5   4       59.55       55.01      3.29 o 
  12   5   4        0.73       -1.26      2.15 o 
 -15   6   4       90.79       92.58     10.07 o 
 -14   6   4        2.61       -0.18      2.58 o 
 -13   6   4        8.25       11.11      2.86 o 
 -12   6   4        1.86        2.07      1.95 o 
 -11   6   4        1.33       -1.70      1.44 o 
 -10   6   4       12.11       12.49      1.47 o 
  -9   6   4       14.28       12.83      2.19 o 
  -8   6   4      342.92      340.88      5.95 o 
  -7   6   4        2.09        3.18      1.16 o 
  -6   6   4      134.80      134.96      3.74 o 
  -5   6   4      627.34      648.94      9.02 o 
  -4   6   4       34.71       36.54      2.05 o 
  -3   6   4       76.37       69.93      2.02 o 
  -2   6   4     1456.31     1411.93     13.22 o 
  -1   6   4       10.25       11.44      1.04 o 
   0   6   4      133.25      140.12      2.83 o 
   1   6   4       59.83       53.40      1.80 o 
   2   6   4     1211.87     1228.40     10.46 o 
   3   6   4       51.40       42.72      1.64 o 
   4   6   4       12.85       15.09      1.19 o 
   5   6   4      164.84      174.22      3.62 o 
   6   6   4        1.52        3.44      1.01 o 
   7   6   4       21.44       21.26      2.01 o 
   8   6   4        1.72        3.73      1.50 o 
   9   6   4        1.08        2.19      1.53 o 
  10   6   4        1.25        3.81      1.72 o 
  11   6   4       21.13       20.10      2.38 o 
 -14   7   4       22.10       21.61      3.45 o 
 -13   7   4      137.44      147.38      6.41 o 
 -12   7   4       39.09       38.62      7.94 o 
 -11   7   4        4.29        3.06      1.95 o 
 -10   7   4        9.30        6.27      1.38 o 
  -9   7   4       14.25       11.02      1.47 o 
  -8   7   4        9.62        9.17      2.20 o 
  -7   7   4      736.26      708.15     10.18 o 
  -6   7   4      534.19      527.47      8.36 o 
  -5   7   4      118.92      117.15      3.66 o 
  -4   7   4       29.84       29.81      2.07 o 
  -3   7   4       58.14       61.99      2.33 o 
  -2   7   4      330.29      320.34      8.07 o 
  -1   7   4       52.59       44.06      2.36 o 
   0   7   4       40.48       42.57      2.34 o 
   1   7   4       20.84       23.92      1.94 o 
   2   7   4       38.59       31.38      1.67 o 
   3   7   4      233.55      232.11      3.66 o 
   4   7   4      116.62      119.09      2.72 o 
   5   7   4      111.47      111.63      2.74 o 
   6   7   4       20.12       15.68      1.38 o 
   7   7   4       50.68       53.83      2.46 o 
   8   7   4       43.40       51.34      2.81 o 
   9   7   4       10.05        8.83      2.26 o 
  10   7   4       59.36       66.22      4.34 o 
 -13   8   4        0.66       -4.29      3.79 o 
 -12   8   4       19.97       26.53      3.33 o 
 -11   8   4       14.01        9.63      2.54 o 
 -10   8   4        9.31        7.85      1.50 o 
  -9   8   4       43.03       37.88      2.75 o 
  -8   8   4        1.57        0.59      1.07 o 
  -7   8   4        9.33        8.20      1.62 o 
  -6   8   4       83.59       81.46      3.42 o 
  -5   8   4      341.18      349.15      7.38 o 
  -4   8   4       24.70       26.85      2.35 o 
  -3   8   4       22.16       23.66      1.73 o 
  -2   8   4      228.36      216.65      4.26 o 
  -1   8   4       13.52       15.92      1.82 o 
   0   8   4       49.77       51.20      2.69 o 
   1   8   4        9.32        7.15      1.56 o 
   2   8   4       22.88       20.46      1.98 o 
   3   8   4        9.85        9.03      1.62 o 
   4   8   4      102.32       96.99      3.51 o 
   5   8   4       21.76       25.81      1.84 o 
   6   8   4       42.37       43.20      2.20 o 
   7   8   4       19.74       17.71      2.04 o 
   8   8   4       56.74       57.44      3.80 o 
   9   8   4        9.33        9.66      2.46 o 
  10   8   4        5.43        9.64      2.70 o 
 -12   9   4        0.04        1.79      2.21 o 
 -11   9   4        2.32        1.59      2.23 o 
 -10   9   4        0.23        0.47      1.34 o 
  -9   9   4       42.25       42.51      2.45 o 
  -8   9   4       82.95       84.79      3.15 o 
  -7   9   4       68.45       63.10      3.26 o 
  -6   9   4       87.11       88.18      4.03 o 
  -5   9   4        5.10        6.68      1.78 o 
  -4   9   4      422.15      428.72      7.97 o 
  -3   9   4        0.03        0.32      1.12 o 
  -2   9   4      252.88      255.26      4.88 o 
  -1   9   4        5.82        4.64      1.60 o 
   0   9   4       20.79       12.09      3.28 o 
   1   9   4      369.30      385.72      9.41 o 
   2   9   4        0.21       -1.12      1.51 o 
   3   9   4       87.08       87.58      4.55 o 
   4   9   4       25.70       22.86      2.71 o 
   5   9   4        2.14        6.14      2.15 o 
   6   9   4        0.06       -0.99      3.52 o 
   7   9   4       19.82       13.99      4.29 o 
   9   9   4       11.54       14.35      3.94 o 
 -11  10   4       13.80       10.37      2.66 o 
 -10  10   4        0.70       -1.17      1.31 o 
  -9  10   4       53.85       67.91      3.18 o 
  -8  10   4        0.01        0.68      1.23 o 
  -7  10   4       17.70       21.07      2.87 o 
  -6  10   4        5.28        3.49      1.68 o 
  -5  10   4        0.02        2.40      1.99 o 
  -4  10   4       85.81       88.48      3.19 o 
  -3  10   4        9.62        8.12      1.51 o 
  -2  10   4      408.18      413.59      6.57 o 
  -1  10   4       39.85       47.09      2.94 o 
   0  10   4       84.66       85.21      5.28 o 
   1  10   4        8.45       11.09      2.45 o 
   2  10   4      185.42      201.06      6.82 o 
   3  10   4       36.42       39.22      3.55 o 
   4  10   4        0.92        0.01      1.94 o 
   5  10   4       31.46       35.53      3.48 o 
   6  10   4       46.45       47.24      4.62 o 
   7  10   4        0.43       -4.99      3.33 o 
  -9  11   4        3.63        1.66      1.46 o 
  -8  11   4        4.41        4.49      1.62 o 
  -7  11   4       42.93       44.86      4.14 o 
  -6  11   4        7.20       10.78      2.24 o 
  -5  11   4        0.25        1.36      1.65 o 
  -4  11   4        5.52        7.52      2.52 o 
  -3  11   4       91.72       90.58      5.06 o 
  -2  11   4        6.85        5.57      2.92 o 
  -1  11   4       53.86       51.93      4.15 o 
   0  11   4       92.00       97.55      5.16 o 
   1  11   4      130.48      118.55      5.74 o 
   2  11   4       20.10       19.68      3.15 o 
   3  11   4        0.04       -1.07      1.91 o 
   4  11   4       40.76       49.89      4.90 o 
   5  11   4       10.61        8.23      2.59 o 
  -6  12   4        1.00        0.36      1.75 o 
  -5  12   4        2.76        4.52      2.43 o 
  -4  12   4        8.58        6.31      2.62 o 
  -3  12   4        0.43       -0.97      3.99 o 
  -2  12   4        6.80        7.31      2.68 o 
  -1  12   4       16.14       16.03      3.16 o 
   0  12   4       15.61       13.68      3.04 o 
   1  12   4        1.37        2.55      2.38 o 
   2  12   4        0.17       -0.67      2.26 o 
   3  12   4        0.20       -0.82      1.87 o 
 -17   1   5        7.17        6.99      2.83 o 
 -16   1   5       15.15       14.59      5.85 o 
 -15   1   5        0.00       -2.28      1.52 o 
 -14   1   5       36.14       31.86      2.58 o 
 -13   1   5       23.46       28.68      2.05 o 
 -12   1   5        5.39        5.70      1.24 o 
 -11   1   5       82.59       83.08      2.58 o 
 -10   1   5      235.01      236.47      3.67 o 
  -9   1   5       17.85       17.94      1.12 o 
  -8   1   5      177.45      163.33      3.85 o 
  -7   1   5      922.70      972.91     17.48 o 
  -6   1   5     1315.34     1338.16     37.72 o 
  -5   1   5       28.18       32.02      1.64 o 
  -4   1   5        0.71        0.15      0.81 o 
  -3   1   5        1.54        2.04      0.68 o 
  -2   1   5        2.06        0.79      0.76 o 
  -1   1   5       70.85       81.72      2.90 o 
   0   1   5        8.73        0.90      1.61 o 
   1   1   5     1099.67     1175.66     15.65 o 
   2   1   5        0.61        1.36      1.09 o 
   3   1   5       64.10       88.92      2.58 o 
   4   1   5     1144.16     1171.96     12.95 o 
   5   1   5       60.97       71.77      2.63 o 
   6   1   5        0.79        0.67      1.85 o 
   7   1   5      462.36      429.40      8.92 o 
   8   1   5       11.43       10.50      2.05 o 
   9   1   5       34.77       41.98      3.33 o 
  10   1   5      406.79      381.90      9.27 o 
  11   1   5      121.14      134.93      5.73 o 
  12   1   5       29.50       38.11      3.68 o 
 -16   2   5       10.21       10.82      2.96 o 
 -15   2   5        0.00        1.77      2.15 o 
 -14   2   5       10.17        8.75      5.12 o 
 -13   2   5        6.00        5.19      1.69 o 
 -12   2   5       81.96       85.84      4.46 o 
 -11   2   5      333.78      341.39      6.40 o 
 -10   2   5      101.92      105.11      2.33 o 
  -9   2   5      428.09      403.82      4.72 o 
  -8   2   5     1370.21     1361.03     12.48 o 
  -7   2   5       68.14       77.07      2.52 o 
  -6   2   5      137.97      151.72      2.79 o 
  -5   2   5      487.60      479.07      5.51 o 
  -4   2   5       38.00       37.88      1.48 o 
  -3   2   5      303.51      294.59      4.10 o 
  -2   2   5     2253.77     2276.49     21.90 o 
  -1   2   5      417.74      398.03      5.78 o 
   0   2   5      279.33      307.86      4.90 o 
   1   2   5      301.58      319.93      5.04 o 
   2   2   5       76.49       92.25      2.89 o 
   3   2   5       23.97       17.22      1.37 o 
   4   2   5        0.30       -0.20      1.26 o 
   5   2   5      317.43      288.90      5.12 o 
   6   2   5      872.47      869.07     17.18 o 
   7   2   5      535.64      558.08     12.17 o 
   8   2   5       21.32       18.27      2.83 o 
   9   2   5       26.39       19.84      2.64 o 
  10   2   5      165.87      160.29      5.91 o 
  11   2   5       26.33       23.83      3.13 o 
  12   2   5       18.81       19.68      3.04 o 
 -16   3   5        1.09        0.20      2.36 o 
 -15   3   5        0.01       -2.11      2.07 o 
 -14   3   5        2.32        0.72      1.98 o 
 -13   3   5        0.46       -0.79      1.77 o 
 -12   3   5       69.12       74.06      3.94 o 
 -11   3   5       81.07       77.02      3.94 o 
 -10   3   5      101.66      104.30      3.69 o 
  -9   3   5     1031.62     1034.62     16.21 o 
  -8   3   5       19.16       17.27      1.49 o 
  -7   3   5      210.32      222.51      4.29 o 
  -6   3   5       56.98       49.50      1.61 o 
  -5   3   5       86.39       76.48      2.32 o 
  -4   3   5      376.54      398.67      5.02 o 
  -3   3   5      302.19      280.56      4.01 o 
  -2   3   5      233.07      223.07      4.01 o 
  -1   3   5        0.06        1.33      1.29 o 
   0   3   5     1019.87     1057.01     11.68 o 
   1   3   5        2.45       -1.10      1.35 o 
   2   3   5       68.72       68.50      2.28 o 
   3   3   5      288.00      272.87      4.80 o 
   4   3   5        9.41       11.76      1.36 o 
   5   3   5      511.32      507.26      7.39 o 
   6   3   5      225.26      222.97      4.66 o 
   7   3   5      130.28      136.17      4.96 o 
   8   3   5      328.00      309.91      7.73 o 
   9   3   5        1.25       -0.15      1.68 o 
  10   3   5       23.60       29.06      3.07 o 
  11   3   5        1.65        3.11      2.27 o 
  12   3   5        5.60       11.29      2.86 o 
 -16   4   5       11.01        8.71      2.98 o 
 -15   4   5        5.63        7.69      3.40 o 
 -14   4   5        7.81        7.76      2.54 o 
 -13   4   5       49.73       51.97      3.89 o 
 -12   4   5       11.82        9.58      2.30 o 
 -11   4   5       84.91       79.69      4.23 o 
 -10   4   5        7.93        5.29      1.35 o 
  -9   4   5        0.16        1.45      1.65 o 
  -8   4   5       68.74       73.03      3.63 o 
  -7   4   5        1.42        1.31      1.19 o 
  -6   4   5        0.36       -0.16      0.71 o 
  -5   4   5      371.52      367.17      5.47 o 
  -4   4   5       19.93       27.80      1.33 o 
  -3   4   5      108.44      123.82      2.54 o 
  -2   4   5       34.98       37.30      1.75 o 
  -1   4   5     2132.64     2292.73     22.18 o 
   0   4   5       51.82       56.50      2.49 o 
   1   4   5       61.56       73.77      2.44 o 
   2   4   5       53.28       67.44      2.37 o 
   3   4   5      138.02      134.84      3.88 o 
   4   4   5        5.88        8.47      1.32 o 
   5   4   5      137.67      142.87      3.70 o 
   6   4   5      275.76      273.19      5.35 o 
   7   4   5       44.74       38.14      7.17 o 
   8   4   5       59.86       67.31      3.87 o 
   9   4   5       21.80       26.40      3.83 o 
  10   4   5        6.98       14.86      2.64 o 
  11   4   5       13.18       17.37      2.90 o 
 -15   5   5        7.40       12.32      3.11 o 
 -14   5   5       11.53        8.32      2.82 o 
 -13   5   5       13.98       13.94      2.82 o 
 -12   5   5       34.33       34.54      6.76 o 
 -11   5   5        0.07        1.84      1.81 o 
 -10   5   5      330.55      333.47      6.36 o 
  -9   5   5      193.97      182.72      4.50 o 
  -8   5   5      203.63      209.28      5.85 o 
  -7   5   5        0.01       -0.26      1.88 o 
  -6   5   5        0.70       -0.13      0.88 o 
  -5   5   5        1.32        2.56      1.16 o 
  -4   5   5       11.17       17.19      1.30 o 
  -3   5   5        1.16       -0.37      0.61 o 
  -2   5   5      449.25      451.96      6.54 o 
  -1   5   5        5.75        4.25      0.85 o 
   0   5   5       14.60       17.36      1.96 o 
   1   5   5      116.77      107.22      2.99 o 
   2   5   5       83.13       78.23      2.69 o 
   3   5   5       30.07       27.91      2.96 o 
   4   5   5      471.09      458.48      7.10 o 
   5   5   5        7.24        6.75      1.44 o 
   6   5   5       97.98      107.03      3.54 o 
   7   5   5      285.61      290.96      7.35 o 
   8   5   5      121.63      126.21      7.41 o 
   9   5   5       16.30       16.25      2.67 o 
  10   5   5        7.14        5.92      2.43 o 
  11   5   5       48.96       52.52      4.07 o 
 -15   6   5       10.08        9.79      2.97 o 
 -14   6   5        0.09        0.50      2.32 o 
 -13   6   5        0.01        0.27      2.59 o 
 -12   6   5       93.51       93.82      4.85 o 
 -11   6   5       45.21       38.49      3.38 o 
 -10   6   5       54.00       53.07      2.89 o 
  -9   6   5       47.76       50.75      2.36 o 
  -8   6   5       96.60      104.43      3.54 o 
  -7   6   5        4.33        7.46      3.45 o 
  -6   6   5      173.05      157.96      4.39 o 
  -5   6   5       48.11       43.18      3.31 o 
  -4   6   5       50.58       52.00      2.48 o 
  -3   6   5       12.85        9.61      1.22 o 
  -2   6   5      164.52      160.97      4.87 o 
  -1   6   5      642.47      643.75     11.20 o 
   0   6   5        3.63        7.31      1.77 o 
   1   6   5      177.42      187.47      4.13 o 
   2   6   5        2.25        2.94      1.00 o 
   3   6   5        0.16       -0.68      1.17 o 
   4   6   5      172.44      163.95      4.15 o 
   5   6   5      166.10      150.25      4.09 o 
   6   6   5      321.32      307.75      5.31 o 
   7   6   5        4.53        0.99      1.35 o 
   8   6   5       58.16       59.29      3.12 o 
   9   6   5        0.04        0.25      1.49 o 
  10   6   5        2.97        3.18      2.16 o 
 -14   7   5        5.49        2.76      2.53 o 
 -13   7   5       29.46       27.78      3.58 o 
 -12   7   5        5.02        3.94      2.72 o 
 -11   7   5       75.13       70.23      4.37 o 
 -10   7   5       40.74       38.04      2.22 o 
  -9   7   5        7.19        6.05      2.46 o 
  -8   7   5        0.07       -0.02      1.18 o 
  -7   7   5      131.87      125.20      3.95 o 
  -6   7   5        1.86        0.66      1.24 o 
  -5   7   5       29.16       26.24      2.17 o 
  -4   7   5       86.47       81.57      2.72 o 
  -3   7   5        0.22        1.14      1.18 o 
  -2   7   5       63.89       61.75      2.82 o 
  -1   7   5       40.70       39.86      2.39 o 
   0   7   5        0.59        1.40      1.11 o 
   1   7   5      140.51      127.78      5.22 o 
   2   7   5      100.52       89.51      4.14 o 
   3   7   5       37.13       32.44      3.90 o 
   4   7   5      795.05      785.80     10.64 o 
   5   7   5       10.65        6.36      1.34 o 
   6   7   5        1.86        2.75      1.57 o 
   7   7   5       56.03       51.29      2.88 o 
   8   7   5        2.07        1.74      1.55 o 
   9   7   5        4.30        4.54      1.82 o 
 -13   8   5        8.91        9.31      6.03 o 
 -12   8   5        2.83        6.11      2.68 o 
 -11   8   5        3.07        1.28      1.93 o 
 -10   8   5       45.87       49.86      2.63 o 
  -9   8   5       27.48       25.52      2.24 o 
  -8   8   5        0.60        0.87      1.39 o 
  -7   8   5       10.51       10.62      1.79 o 
  -6   8   5        0.21       -0.88      1.12 o 
  -5   8   5      324.11      307.87      6.54 o 
  -4   8   5       28.76       28.36      3.33 o 
  -3   8   5        1.19       -0.97      1.28 o 
  -2   8   5      361.68      351.46      6.85 o 
  -1   8   5     1071.72     1080.71     13.88 o 
   0   8   5      382.21      361.25      6.94 o 
   1   8   5       51.71       41.26      2.62 o 
   2   8   5       21.30       17.89      2.05 o 
   3   8   5       64.23       65.48      3.19 o 
   4   8   5       24.78       20.08      2.12 o 
   5   8   5       28.96       22.60      2.80 o 
   6   8   5       23.13       27.63      2.40 o 
   7   8   5       78.80       94.38      6.37 o 
   8   8   5       17.69       16.78      2.62 o 
 -12   9   5       11.94       18.95      3.29 o 
 -11   9   5        6.04        9.11      5.63 o 
 -10   9   5       84.99       83.61      3.31 o 
  -9   9   5       16.80       13.23      1.76 o 
  -8   9   5       11.82        8.39      3.15 o 
  -7   9   5        8.02        8.22      1.80 o 
  -6   9   5       11.73       12.02      2.00 o 
  -5   9   5       30.83       31.80      1.94 o 
  -4   9   5        8.38        7.10      1.42 o 
  -3   9   5       50.39       47.67      2.42 o 
  -2   9   5      176.96      157.43      4.75 o 
  -1   9   5       10.73       11.53      1.88 o 
   0   9   5       13.88       11.65      1.92 o 
   1   9   5      217.32      218.03      8.23 o 
   2   9   5       17.80       21.26      2.21 o 
   3   9   5       45.05       48.38      2.90 o 
   4   9   5        0.84        0.36      1.87 o 
   5   9   5       46.28       44.90      6.71 o 
   6   9   5       16.27       13.63      4.47 o 
 -10  10   5        0.01       -1.89      1.26 o 
  -9  10   5       22.40       20.53      2.95 o 
  -8  10   5        0.06        0.91      1.24 o 
  -7  10   5       45.35       48.10      3.28 o 
  -6  10   5        5.35        5.19      2.14 o 
  -5  10   5       17.50       17.13      1.93 o 
  -4  10   5        0.03       -1.64      1.09 o 
  -3  10   5        2.64        1.14      1.52 o 
  -2  10   5       60.76       57.10      3.28 o 
  -1  10   5       67.21       59.98      3.34 o 
   0  10   5        0.10        0.51      1.61 o 
   1  10   5        6.80        8.13      2.53 o 
   2  10   5        6.73        4.72      2.24 o 
   3  10   5      119.04      114.69      5.36 o 
   4  10   5        1.00        2.63      1.92 o 
   5  10   5       17.69       19.79      4.15 o 
   6  10   5        6.52        4.01      4.26 o 
  -8  11   5        1.11        2.87      1.52 o 
  -7  11   5       53.16       57.94      3.71 o 
  -6  11   5       12.01       15.84      2.33 o 
  -5  11   5        3.43        3.49      1.47 o 
  -4  11   5        2.40        1.59      1.43 o 
  -3  11   5        5.61        7.78      2.08 o 
  -2  11   5       75.45       74.62      4.87 o 
  -1  11   5        1.19        3.89      2.35 o 
   0  11   5       56.79       60.80     10.43 o 
   1  11   5        3.46        4.75      2.38 o 
   2  11   5        1.38        3.19      2.38 o 
   3  11   5        5.60        5.86      2.46 o 
   4  11   5        5.58       10.28      2.79 o 
  -4  12   5        0.46        1.39      2.27 o 
  -3  12   5       30.50       22.87      3.54 o 
  -2  12   5        1.36        6.66      2.57 o 
  -1  12   5      106.51      118.55      6.09 o 
   0  12   5        0.20        0.38      2.23 o 
 -16   0   6       10.62       18.21      4.83 o 
 -15   0   6       14.73       12.56      4.26 o 
 -14   0   6       22.39       26.08      7.94 o 
 -13   0   6        1.24        1.13      1.79 o 
 -12   0   6        0.06       -0.40      1.46 o 
 -11   0   6       21.72       28.93      2.50 o 
 -10   0   6      630.68      651.61     11.06 o 
  -9   0   6        1.96        4.51      2.43 o 
  -8   0   6      145.17      152.00      7.16 o 
  -7   0   6      122.22      125.59      6.40 o 
  -6   0   6       22.36       19.56      1.94 o 
  -5   0   6     1407.62     1485.56     18.70 o 
  -4   0   6       55.82       45.94      3.61 o 
  -3   0   6      163.95      180.99      6.80 o 
  -2   0   6      155.30      160.16      6.37 o 
  -1   0   6       65.24       68.98      4.22 o 
   0   0   6       20.16       37.28      3.36 o 
   1   0   6     1390.90     1376.63     26.09 o 
   2   0   6       82.87       79.43      4.87 o 
   3   0   6     2173.96     2171.25     38.23 o 
   4   0   6     1283.22     1330.35     26.22 o 
   5   0   6       53.82       56.35      4.58 o 
   6   0   6       52.81       48.62      4.44 o 
   7   0   6        7.41        3.08      2.54 o 
   8   0   6       19.83       20.36      3.90 o 
   9   0   6       11.04        6.87      3.29 o 
  10   0   6       11.02       11.63      3.90 o 
  11   0   6       26.50       31.30      5.01 o 
 -16   1   6        0.13       -1.45      2.26 o 
 -15   1   6        0.12       -1.09      2.01 o 
 -14   1   6        4.61        4.15      2.01 o 
 -13   1   6        1.53        1.28      1.84 o 
 -12   1   6       52.54       54.98      4.40 o 
 -11   1   6       39.22       36.36      2.54 o 
 -10   1   6       19.08       20.08      1.31 o 
  -9   1   6        8.71        9.65      1.43 o 
  -8   1   6      137.65      118.91      4.48 o 
  -7   1   6       30.97       33.19      1.88 o 
  -6   1   6       27.24       20.83      2.18 o 
  -5   1   6      578.29      557.07      7.69 o 
  -4   1   6       62.15       59.96      3.99 o 
  -3   1   6        3.19        2.30      1.01 o 
  -2   1   6      106.43      111.91      3.69 o 
  -1   1   6        8.57       11.18      1.54 o 
   0   1   6      123.18      127.66      4.05 o 
   1   1   6      171.39      165.05      4.70 o 
   2   1   6       50.04       53.53      2.85 o 
   3   1   6        9.54       13.74      1.49 o 
   4   1   6       65.00       65.37      3.78 o 
   5   1   6      555.82      518.79      7.75 o 
   6   1   6       12.44       11.06      2.10 o 
   7   1   6       24.26       18.93      4.01 o 
   8   1   6      100.22       99.14      7.76 o 
   9   1   6       47.71       48.28      5.63 o 
  10   1   6       61.56       68.42      4.60 o 
  11   1   6        0.68        1.71      2.21 o 
 -16   2   6        3.71        0.26      2.45 o 
 -15   2   6        1.23        1.22      2.20 o 
 -14   2   6        1.28       -1.11      1.90 o 
 -13   2   6        5.21        2.34      1.90 o 
 -12   2   6       57.89       59.81      3.85 o 
 -11   2   6       22.59       16.64      1.47 o 
 -10   2   6      164.44      161.96      5.76 o 
  -9   2   6       74.90       74.80      2.82 o 
  -8   2   6       19.21       17.11      2.89 o 
  -7   2   6       15.00       16.29      1.89 o 
  -6   2   6      119.68      125.94      2.31 o 
  -5   2   6       64.14       63.79      2.59 o 
  -4   2   6       23.65       32.70      1.54 o 
  -3   2   6        0.10       -0.37      0.69 o 
  -2   2   6      128.17      152.46      3.52 o 
  -1   2   6      235.69      250.26      4.63 o 
   0   2   6      128.81      137.07      3.35 o 
   1   2   6       14.04       14.31      1.36 o 
   2   2   6      321.94      334.74      5.64 o 
   3   2   6      209.70      216.44      4.50 o 
   4   2   6        1.77        1.78      1.16 o 
   5   2   6      153.57      153.51      3.95 o 
   6   2   6       22.79       18.30      2.44 o 
   7   2   6        1.64        1.19      1.68 o 
   8   2   6        0.32        2.33      1.86 o 
   9   2   6       31.47       27.91      3.11 o 
  10   2   6        2.85       -0.84      2.00 o 
  11   2   6       24.38       28.61      3.49 o 
 -16   3   6        0.39       -2.50      3.83 o 
 -15   3   6        0.06        2.67      2.72 o 
 -14   3   6       10.14       11.28      2.61 o 
 -13   3   6        3.27        1.42      1.92 o 
 -12   3   6      238.97      241.14     11.83 o 
 -11   3   6       25.83       28.74      3.64 o 
 -10   3   6       30.54       29.81      2.06 o 
  -9   3   6       47.45       50.78      6.58 o 
  -8   3   6        0.73        1.08      0.82 o 
  -7   3   6       12.59       15.93      1.16 o 
  -6   3   6        5.92        9.69      1.22 o 
  -5   3   6       78.38       80.40      2.26 o 
  -4   3   6        0.78        0.46      0.93 o 
  -3   3   6      172.23      174.70      3.78 o 
  -2   3   6      283.72      299.28      6.92 o 
  -1   3   6       38.32       35.07      2.48 o 
   0   3   6        0.20        0.12      1.38 o 
   1   3   6       65.02       60.46      2.34 o 
   2   3   6       16.00       20.68      1.93 o 
   3   3   6       22.67       27.57      1.94 o 
   4   3   6        2.35        3.94      1.24 o 
   5   3   6       83.98       82.80      3.02 o 
   6   3   6       86.45       88.91      3.18 o 
   7   3   6        6.95        4.96      2.93 o 
   8   3   6        1.99        1.83      2.11 o 
   9   3   6       24.90       24.93      3.04 o 
  10   3   6       39.47       44.38     11.11 o 
 -15   4   6        3.46        2.55      3.68 o 
 -14   4   6        6.74        5.30      2.39 o 
 -13   4   6        8.69        8.73      2.52 o 
 -12   4   6        0.80        1.16      1.87 o 
 -11   4   6       99.48       98.33      3.48 o 
 -10   4   6        2.52        4.93      1.41 o 
  -9   4   6      112.60      119.85     11.59 o 
  -8   4   6        0.32       -0.20      1.23 o 
  -7   4   6       36.68       37.86      2.58 o 
  -6   4   6       61.18       57.43      3.14 o 
  -5   4   6      172.14      173.10      3.30 o 
  -4   4   6        0.02       -0.83      0.65 o 
  -3   4   6        0.35       -0.01      0.83 o 
  -2   4   6      516.93      554.57      7.83 o 
  -1   4   6        1.15        0.50      1.15 o 
   0   4   6        4.73        5.88      1.15 o 
   1   4   6       23.86       19.90      1.61 o 
   2   4   6       17.25       23.13      1.89 o 
   3   4   6      293.15      264.57      5.17 o 
   4   4   6       36.84       38.19      2.27 o 
   5   4   6      211.09      205.17      4.73 o 
   6   4   6       64.29       56.23      2.74 o 
   7   4   6       50.49       42.71      3.31 o 
   8   4   6       49.31       41.95      3.45 o 
   9   4   6        5.22        5.50      2.27 o 
  10   4   6       12.04       12.10      2.70 o 
 -15   5   6        0.41       -0.48      3.43 o 
 -14   5   6        0.40       -2.34      2.17 o 
 -13   5   6       55.80       52.68      4.14 o 
 -12   5   6       53.09       48.32      4.74 o 
 -11   5   6        4.77        3.03      2.46 o 
 -10   5   6       12.33       19.40      2.60 o 
  -9   5   6      145.37      140.97      5.08 o 
  -8   5   6      111.55       99.24      4.26 o 
  -7   5   6        4.18        5.50      1.67 o 
  -6   5   6       37.69       38.30      2.83 o 
  -5   5   6      307.06      314.58      5.96 o 
  -4   5   6      219.14      225.21      4.92 o 
  -3   5   6       75.35       79.67      3.61 o 
  -2   5   6        0.96        1.16      0.92 o 
  -1   5   6       90.35      100.89      3.00 o 
   0   5   6        8.34        5.97      1.22 o 
   1   5   6      133.17      130.51      3.60 o 
   2   5   6       13.58       15.68      1.64 o 
   3   5   6        2.00        3.42      1.28 o 
   4   5   6        2.06        4.27      1.39 o 
   5   5   6       33.18       20.39      1.95 o 
   6   5   6       14.19       17.27      2.75 o 
   7   5   6        4.80        4.19      1.95 o 
   8   5   6      147.73      156.31      5.87 o 
   9   5   6        7.74       11.85      2.57 o 
 -14   6   6       35.48       30.56      3.77 o 
 -13   6   6        0.00       -0.97      2.05 o 
 -12   6   6       34.06       22.75      5.22 o 
 -11   6   6       28.05       26.89      5.21 o 
 -10   6   6      146.38      152.36      4.61 o 
  -9   6   6       32.87       27.42      2.82 o 
  -8   6   6       34.57       34.53      3.03 o 
  -7   6   6        0.02       -1.73      1.16 o 
  -6   6   6        2.25        3.23      1.64 o 
  -5   6   6       30.67       30.19      2.53 o 
  -4   6   6      366.50      392.04      6.95 o 
  -3   6   6       18.65       16.88      2.20 o 
  -2   6   6      143.54      142.00      5.00 o 
  -1   6   6       34.61       37.76      3.10 o 
   0   6   6       91.85       92.34      7.35 o 
   1   6   6      231.82      226.91      4.81 o 
   2   6   6        0.85       -0.47      1.10 o 
   3   6   6      322.45      324.64      6.12 o 
   4   6   6       61.12       61.21      3.08 o 
   5   6   6        4.19        3.44      1.47 o 
   6   6   6       81.40       90.16      3.56 o 
   7   6   6       16.83       24.07      2.87 o 
   8   6   6       12.96       12.62      2.56 o 
   9   6   6        0.97       -0.16      2.21 o 
 -13   7   6       20.89       18.31      4.79 o 
 -12   7   6       23.84       26.39      3.42 o 
 -11   7   6        2.75       -0.50      1.91 o 
 -10   7   6        2.89        0.68      1.55 o 
  -9   7   6       36.47       31.48      3.22 o 
  -8   7   6       86.21       69.84      6.14 o 
  -7   7   6        5.92        6.64      1.56 o 
  -6   7   6       22.24       22.90      1.68 o 
  -5   7   6      585.81      568.27      9.06 o 
  -4   7   6       23.52       21.31      1.77 o 
  -3   7   6       12.49       13.83      1.88 o 
  -2   7   6        2.82        1.90      1.24 o 
  -1   7   6       10.54        6.56      1.54 o 
   0   7   6        4.39        4.11      1.70 o 
   1   7   6       23.14       28.07      2.77 o 
   2   7   6        0.86        0.00      1.64 o 
   3   7   6       65.15       66.39      3.90 o 
   4   7   6        0.01       -2.13      1.64 o 
   5   7   6        7.34        6.14      2.34 o 
   6   7   6        9.15       10.84      1.94 o 
   7   7   6       17.96       21.09      3.63 o 
   8   7   6        5.69       10.99      2.46 o 
 -12   8   6        6.69       14.29      2.87 o 
 -11   8   6        3.51        3.84      2.00 o 
 -10   8   6        8.78        7.65      1.99 o 
  -9   8   6        0.85       -0.76      1.51 o 
  -8   8   6        0.01       -1.85      1.24 o 
  -7   8   6       55.98       51.86      3.06 o 
  -6   8   6       18.10       17.33      1.73 o 
  -5   8   6        0.48        0.28      1.55 o 
  -4   8   6       12.78       16.39      1.76 o 
  -3   8   6        9.30        9.13      1.77 o 
  -2   8   6       28.21       30.39      3.64 o 
  -1   8   6       47.48       46.43      3.49 o 
   0   8   6        0.09        0.39      1.34 o 
   1   8   6        9.70        9.12      1.95 o 
   2   8   6      163.08      159.66      5.86 o 
   3   8   6       85.82       86.79      4.54 o 
   4   8   6        9.93        7.12      2.28 o 
   5   8   6       19.48       12.25      2.62 o 
   6   8   6        6.64        4.62      4.99 o 
   7   8   6        3.50       -0.47      2.93 o 
 -11   9   6        0.86        0.13      1.51 o 
 -10   9   6        2.43        1.56      1.39 o 
  -9   9   6        1.16        0.56      1.46 o 
  -8   9   6        0.55       -0.05      1.47 o 
  -7   9   6        1.37        0.97      1.83 o 
  -6   9   6       17.29       19.24      1.99 o 
  -5   9   6       82.32       84.32      4.91 o 
  -4   9   6        0.31        1.98      1.24 o 
  -3   9   6       30.75       32.55      3.99 o 
  -2   9   6       32.13       34.90      2.75 o 
  -1   9   6        3.62        3.86      2.44 o 
   0   9   6       21.46       23.30      2.39 o 
   1   9   6      169.04      170.50     12.59 o 
   2   9   6        4.40        4.38      1.65 o 
   3   9   6       18.55       20.28      2.56 o 
   4   9   6        2.04       -2.13      4.62 o 
   5   9   6        5.98        0.43      3.51 o 
  -9  10   6        1.20        0.26      1.36 o 
  -8  10   6        4.88        3.14      1.76 o 
  -7  10   6        0.13       -0.58      1.16 o 
  -6  10   6        9.66       14.60      1.95 o 
  -5  10   6       18.35       18.82      2.02 o 
  -4  10   6       75.92       75.25      3.67 o 
  -3  10   6       18.87       17.15      2.57 o 
  -2  10   6        0.02        5.14      1.78 o 
  -1  10   6       47.49       46.33      3.15 o 
   0  10   6        4.79        0.96      1.75 o 
   1  10   6        9.19       13.47      2.26 o 
   2  10   6      129.49      135.92      9.09 o 
   3  10   6        1.49        3.73      2.27 o 
   4  10   6        8.41        7.14      3.63 o 
  -7  11   6        3.75        6.75      1.79 o 
  -6  11   6       10.40       10.38      1.92 o 
  -5  11   6       27.90       32.24      2.78 o 
  -4  11   6       12.17       12.24      2.40 o 
  -3  11   6       24.32       21.90      3.07 o 
  -2  11   6       66.72       62.12      3.77 o 
  -1  11   6        1.86        1.02      2.95 o 
   0  11   6       17.03       11.38      2.87 o 
   1  11   6        0.32        1.83      2.21 o 
 -16   1   7        5.45        5.72      4.04 o 
 -15   1   7      109.75      110.54     10.80 o 
 -14   1   7      154.90      166.94      6.06 o 
 -13   1   7       59.18       64.13      3.32 o 
 -12   1   7       71.00       74.37      3.29 o 
 -11   1   7        8.71        8.24      1.45 o 
 -10   1   7        0.82        0.09      1.13 o 
  -9   1   7       72.18       73.39      3.01 o 
  -8   1   7      770.82      783.43      8.09 o 
  -7   1   7      248.53      245.47      4.34 o 
  -6   1   7      116.00      119.07      3.95 o 
  -5   1   7     1234.58     1233.72     17.56 o 
  -4   1   7        2.25        0.66      1.27 o 
  -3   1   7       24.48       24.18      2.18 o 
  -2   1   7        0.03        0.16      1.06 o 
  -1   1   7        3.58        2.52      1.48 o 
   0   1   7        4.82        1.69      1.27 o 
   1   1   7      143.36      150.85      4.92 o 
   2   1   7      369.28      377.73      6.45 o 
   3   1   7      112.31      114.86      3.60 o 
   4   1   7      122.12      125.88      3.77 o 
   5   1   7       24.94       27.48      2.06 o 
   6   1   7        0.08        1.23      2.18 o 
   7   1   7       81.85       81.30      4.47 o 
   8   1   7        0.06       -0.68      1.99 o 
   9   1   7        5.15        4.26      2.49 o 
 -16   2   7       16.23       14.34      3.04 o 
 -15   2   7       15.39       19.82      3.11 o 
 -14   2   7        0.13        0.33      2.88 o 
 -13   2   7       70.74       61.19      4.81 o 
 -12   2   7       54.33       50.97      4.87 o 
 -11   2   7       20.99       21.13      1.95 o 
 -10   2   7      235.73      226.98      5.17 o 
  -9   2   7       26.94       27.99      2.61 o 
  -8   2   7       75.22       84.06      3.10 o 
  -7   2   7       67.19       68.04      3.34 o 
  -6   2   7        0.56        0.41      0.88 o 
  -5   2   7        0.27        0.58      0.79 o 
  -4   2   7       29.27       29.30      1.98 o 
  -3   2   7      194.89      195.65      4.32 o 
  -2   2   7      191.67      194.52      4.36 o 
  -1   2   7       77.15       69.47      2.67 o 
   0   2   7      500.91      494.29      7.55 o 
   1   2   7       90.17       83.95      2.92 o 
   2   2   7      117.70      122.97      4.23 o 
   3   2   7       99.72      112.26      3.50 o 
   4   2   7        0.35        0.46      1.23 o 
   5   2   7       12.37        9.71      1.60 o 
   6   2   7       29.63       36.77      3.26 o 
   7   2   7        1.26        0.25      1.84 o 
   8   2   7       20.65       27.36      3.16 o 
   9   2   7       19.26       25.49      3.34 o 
 -15   3   7       14.71       13.15      2.94 o 
 -14   3   7       44.29       47.21      3.94 o 
 -13   3   7        3.54        5.08      2.16 o 
 -12   3   7      138.66      141.17      5.62 o 
 -11   3   7      629.31      587.47     16.65 o 
 -10   3   7        0.96        0.35      1.42 o 
  -9   3   7      211.28      205.54      6.03 o 
  -8   3   7        5.93        2.00      3.04 o 
  -7   3   7        0.44       -0.64      0.78 o 
  -6   3   7        0.32        1.82      0.86 o 
  -5   3   7       10.27        9.81      1.20 o 
  -4   3   7      366.44      369.70      6.23 o 
  -3   3   7       21.13       22.36      2.26 o 
  -2   3   7        0.61        0.77      1.00 o 
  -1   3   7       60.50       69.34      2.64 o 
   0   3   7       21.40       24.55      2.07 o 
   1   3   7        0.26        0.37      1.10 o 
   2   3   7        8.06        4.08      1.31 o 
   3   3   7      402.70      412.53      6.99 o 
   4   3   7        7.14        4.92      1.60 o 
   5   3   7      197.15      194.94      4.78 o 
   6   3   7        3.67        1.52      1.91 o 
   7   3   7       49.70       57.93      4.92 o 
   8   3   7        1.25        0.03      3.13 o 
   9   3   7       21.18       21.74      3.24 o 
 -15   4   7        6.38       10.14      2.86 o 
 -14   4   7        7.16        5.35      2.45 o 
 -13   4   7       99.30       95.80      5.21 o 
 -12   4   7        0.37        2.43      2.00 o 
 -11   4   7       52.43       66.46      3.15 o 
 -10   4   7        0.46       -1.09      1.44 o 
  -9   4   7       18.36       28.40      3.67 o 
  -8   4   7       25.43       26.92      2.66 o 
  -7   4   7       15.90       13.01      1.88 o 
  -6   4   7        2.33        5.66      1.33 o 
  -5   4   7      112.99      108.98      3.49 o 
  -4   4   7       55.66       62.19      2.49 o 
  -3   4   7       37.18       34.81      2.02 o 
  -2   4   7      275.07      283.53      5.38 o 
  -1   4   7       48.79       48.10      3.35 o 
   0   4   7        0.02       -0.61      0.93 o 
   1   4   7      115.65      109.98      4.62 o 
   2   4   7        1.13        2.13      1.67 o 
   3   4   7        1.44        1.63      1.25 o 
   4   4   7       12.91        9.83      1.62 o 
   5   4   7       56.31       67.99      3.09 o 
   6   4   7        3.85        1.69      3.29 o 
   7   4   7       11.34       15.58      2.82 o 
   8   4   7       86.30      109.21      5.31 o 
 -14   5   7       49.59       53.35      4.32 o 
 -13   5   7        0.06        1.17      2.03 o 
 -12   5   7       80.41       67.90      4.43 o 
 -11   5   7      194.26      197.18      5.20 o 
 -10   5   7        0.21        0.32      1.58 o 
  -9   5   7      224.08      220.55      6.70 o 
  -8   5   7      162.83      149.72      5.47 o 
  -7   5   7       40.64       45.36      4.84 o 
  -6   5   7      146.32      135.60      4.11 o 
  -5   5   7       92.34       89.52      3.35 o 
  -4   5   7        7.32        8.93      1.86 o 
  -3   5   7       41.56       40.65      3.03 o 
  -2   5   7        1.01        0.40      1.31 o 
  -1   5   7       17.34       19.76      1.76 o 
   0   5   7       42.23       45.33      2.43 o 
   1   5   7       12.29        8.28      1.56 o 
   2   5   7       59.99       61.00      2.80 o 
   3   5   7        2.32        2.42      1.63 o 
   4   5   7        1.47        0.86      1.43 o 
   5   5   7       38.30       32.75      2.45 o 
   6   5   7        0.04       -2.60      1.73 o 
   7   5   7        6.47        9.48      2.75 o 
   8   5   7        0.44        2.54      2.26 o 
 -14   6   7        2.63        5.78      2.79 o 
 -13   6   7        0.35        0.24      2.14 o 
 -12   6   7        9.05       12.66      2.65 o 
 -11   6   7       14.03       17.52      3.17 o 
 -10   6   7       24.89       25.26      3.08 o 
  -9   6   7        8.61       10.76      2.37 o 
  -8   6   7        6.28       10.23      2.27 o 
  -7   6   7       53.31       51.76      2.84 o 
  -6   6   7        3.98        3.58      1.39 o 
  -5   6   7       48.82       50.43      2.72 o 
  -4   6   7        1.95        1.53      1.60 o 
  -3   6   7        0.07        0.26      1.47 o 
  -2   6   7       60.63       52.24      3.43 o 
  -1   6   7       53.48       51.91      3.45 o 
   0   6   7       31.81       32.88      2.94 o 
   1   6   7      171.87      170.71      5.76 o 
   2   6   7        8.78        6.92      1.99 o 
   3   6   7       43.67       36.71      2.49 o 
   4   6   7       21.92       28.55      2.62 o 
   5   6   7        0.35        1.99      1.84 o 
   6   6   7       25.30       28.76      3.19 o 
   7   6   7        7.63        4.39      2.20 o 
 -13   7   7       20.91       25.94      3.97 o 
 -12   7   7       45.85       44.69      4.13 o 
 -11   7   7        3.80        5.64      2.00 o 
 -10   7   7        3.13        2.85      2.10 o 
  -9   7   7        5.42        2.81      2.04 o 
  -8   7   7      121.71      110.05      5.27 o 
  -7   7   7        2.19        0.96      1.40 o 
  -6   7   7       35.03       28.76      2.45 o 
  -5   7   7      106.67      108.68      4.03 o 
  -4   7   7      359.83      375.20      9.25 o 
  -3   7   7       10.19        8.57      3.88 o 
  -2   7   7       19.40       17.75      2.58 o 
  -1   7   7       16.31       17.14      5.03 o 
   0   7   7        6.37        7.71      2.11 o 
   1   7   7        5.12        8.21      2.07 o 
   2   7   7        5.71        1.44      1.82 o 
   3   7   7      107.92      103.29      4.84 o 
   4   7   7        6.68        3.30      2.05 o 
   5   7   7       69.18       59.67      4.08 o 
   6   7   7       16.63        3.68      3.33 o 
 -11   8   7        9.08        8.14      2.10 o 
 -10   8   7        0.12       -1.43      2.13 o 
  -9   8   7        6.98       11.64      5.60 o 
  -8   8   7       23.32       25.97      2.29 o 
  -7   8   7        3.41        4.23      1.66 o 
  -6   8   7       48.85       47.33      3.08 o 
  -5   8   7      137.18      138.97      5.88 o 
  -4   8   7        3.19        1.98      2.04 o 
  -3   8   7       11.05       10.19      2.52 o 
  -2   8   7        8.28        9.21      2.34 o 
  -1   8   7        0.14       -1.19      1.77 o 
   0   8   7       12.09       12.77      2.57 o 
   1   8   7        0.61        1.24      1.87 o 
   2   8   7       13.63       18.00      3.47 o 
   3   8   7        1.26        1.30      1.97 o 
   4   8   7       29.17       26.55      3.23 o 
   5   8   7        5.08        1.53      2.31 o 
 -10   9   7        2.39       -2.77      2.15 o 
  -9   9   7        0.18       -0.19      2.63 o 
  -8   9   7        7.13        4.44      1.80 o 
  -7   9   7        2.14       -2.06      2.31 o 
  -6   9   7        0.01       -1.09      1.19 o 
  -5   9   7        1.15        0.20      1.25 o 
  -4   9   7       57.23       61.84      3.57 o 
  -3   9   7       96.30       92.92      5.23 o 
  -2   9   7        0.01       -0.03      1.51 o 
  -1   9   7       35.94       32.96      4.51 o 
   0   9   7       10.13       11.24      4.20 o 
   1   9   7        0.25        2.12      2.18 o 
   2   9   7        0.66       -1.97      2.58 o 
   3   9   7       28.31       36.66      5.89 o 
  -8  10   7        0.42        1.19      1.45 o 
  -7  10   7        4.79        7.91      2.61 o 
  -6  10   7       45.13       48.78      2.94 o 
  -5  10   7       27.57       21.85      3.06 o 
  -4  10   7        5.65        2.89      1.76 o 
  -3  10   7        9.30        9.14      2.15 o 
  -2  10   7       10.00       12.17      2.28 o 
  -1  10   7        8.14        5.43      2.03 o 
   0  10   7        0.19        0.15      2.34 o 
   1  10   7        0.01       -2.18      2.24 o 
 -14   0   8       26.21       29.01      5.15 o 
 -13   0   8      101.35       85.47      7.44 o 
 -12   0   8       50.32       51.31      3.55 o 
 -11   0   8       56.90       53.49      5.76 o 
 -10   0   8        0.97        1.18      1.62 o 
  -9   0   8        6.40        8.86      4.38 o 
  -8   0   8        5.23        3.40      1.62 o 
  -7   0   8       10.18       10.02      2.75 o 
  -6   0   8      390.08      407.60     12.56 o 
  -5   0   8      319.20      283.46     10.13 o 
  -4   0   8      241.10      251.74      9.48 o 
  -3   0   8      853.17      822.03     19.23 o 
  -2   0   8      158.84      174.50      7.80 o 
  -1   0   8       44.39       36.24      4.08 o 
   0   0   8      434.68      497.70     14.10 o 
   1   0   8      167.50      180.19      8.34 o 
   2   0   8      948.33      906.28     21.23 o 
   3   0   8        0.07       -3.49      2.33 o 
   4   0   8       25.02       24.28      2.48 o 
   5   0   8        1.03        3.51      2.52 o 
   6   0   8       18.95       16.67      4.08 o 
   7   0   8       20.24       23.47      4.44 o 
   8   0   8        7.52        4.22      3.40 o 
 -15   1   8        8.29        6.55      3.68 o 
 -14   1   8       15.43       16.99      4.62 o 
 -13   1   8       42.40       54.76      3.78 o 
 -12   1   8       12.50       12.34      2.28 o 
 -11   1   8       22.53       21.48      2.60 o 
 -10   1   8       32.60       34.06      1.71 o 
  -9   1   8       26.55       23.74      1.62 o 
  -8   1   8      511.15      496.81      6.94 o 
  -7   1   8      136.05      131.05      4.90 o 
  -6   1   8      155.71      172.75      5.53 o 
  -5   1   8      187.68      195.34      5.83 o 
  -4   1   8        0.36       -1.01      1.25 o 
  -3   1   8       39.23       37.52      2.84 o 
  -2   1   8      207.89      204.75      7.08 o 
  -1   1   8        6.81        6.77      1.86 o 
   0   1   8      545.81      594.78      8.91 o 
   1   1   8       88.34       87.15      3.33 o 
   2   1   8      164.77      157.23      4.34 o 
   3   1   8       12.85       13.52      1.82 o 
   4   1   8        2.51       -0.87      1.17 o 
   5   1   8       48.71       56.88      2.93 o 
   6   1   8        0.00        1.06      1.94 o 
   7   1   8        2.79        2.04      2.28 o 
   8   1   8       36.99       51.64      4.20 o 
 -15   2   8       19.32       19.65      3.02 o 
 -14   2   8       10.17        9.65      2.66 o 
 -13   2   8        1.24        1.28      2.01 o 
 -12   2   8        0.58        1.99      2.00 o 
 -11   2   8       11.12        8.42      2.00 o 
 -10   2   8       31.84       31.35      3.85 o 
  -9   2   8       34.79       27.55      1.67 o 
  -8   2   8       93.37       97.37      4.32 o 
  -7   2   8        8.09        9.16      1.39 o 
  -6   2   8      430.62      432.55      7.33 o 
  -5   2   8      297.67      290.23      5.81 o 
  -4   2   8       89.97       87.90      3.91 o 
  -3   2   8      196.69      192.99      5.22 o 
  -2   2   8      382.23      352.00      7.45 o 
  -1   2   8      226.33      228.23      5.09 o 
   0   2   8       61.68       71.05      5.81 o 
   1   2   8      222.58      211.96      4.96 o 
   2   2   8       75.16       72.91      4.75 o 
   3   2   8       11.63        5.94      1.49 o 
   4   2   8       62.64       56.52      2.86 o 
   5   2   8       90.66       95.67      4.44 o 
   6   2   8        0.90        0.75      2.12 o 
   7   2   8       16.55       23.36      3.97 o 
 -15   3   8        1.11        3.32      2.38 o 
 -14   3   8       71.78       63.39      4.45 o 
 -13   3   8        4.56        5.57      2.31 o 
 -12   3   8        0.44        1.62      1.92 o 
 -11   3   8       27.86       27.36      2.86 o 
 -10   3   8       17.84       18.61      2.56 o 
  -9   3   8       47.03       58.14      2.96 o 
  -8   3   8      152.97      157.87      4.51 o 
  -7   3   8       25.54       27.96      2.18 o 
  -6   3   8      138.51      138.25      4.81 o 
  -5   3   8        2.84        2.80      1.23 o 
  -4   3   8      126.42      137.57      3.93 o 
  -3   3   8      100.79       97.77      3.34 o 
  -2   3   8       99.95       91.83      3.26 o 
  -1   3   8        4.28        6.27      1.47 o 
   0   3   8       16.51       16.74      1.86 o 
   1   3   8        0.29        0.65      1.28 o 
   2   3   8       77.83       83.65      3.33 o 
   3   3   8        2.41        1.52      1.64 o 
   4   3   8       26.73       24.66      2.21 o 
   5   3   8        9.16       11.96      2.52 o 
   6   3   8        4.31        5.31      2.72 o 
   7   3   8        0.28        1.80      2.37 o 
 -14   4   8       14.30       16.66      3.07 o 
 -13   4   8        0.24        0.75      1.93 o 
 -12   4   8       40.48       48.54      3.99 o 
 -11   4   8        3.85        6.39      2.11 o 
 -10   4   8       26.83       21.27      2.70 o 
  -9   4   8       74.88       66.21      3.19 o 
  -8   4   8       75.96       81.86      3.46 o 
  -7   4   8      144.68      137.87      4.24 o 
  -6   4   8        2.82        3.08      1.42 o 
  -5   4   8      232.44      227.16      6.64 o 
  -4   4   8      316.86      305.82      7.76 o 
  -3   4   8        0.08       -1.22      1.50 o 
  -2   4   8      771.50      728.27     10.19 o 
  -1   4   8       80.96       74.24      3.39 o 
   0   4   8      342.94      334.42      6.43 o 
   1   4   8      142.78      138.88      4.10 o 
   2   4   8        5.19        3.93      1.65 o 
   3   4   8        6.69        4.02      1.48 o 
   4   4   8       16.03       13.62      1.91 o 
   5   4   8       50.89       55.60      3.03 o 
   6   4   8       13.69       12.16      3.31 o 
   7   4   8       20.07       22.31      3.28 o 
 -13   5   8        2.27        2.96      2.34 o 
 -12   5   8       17.89       20.44      3.12 o 
 -11   5   8        1.63        1.18      2.88 o 
 -10   5   8       62.96       60.17      4.19 o 
  -9   5   8        3.66        1.03      1.21 o 
  -8   5   8       58.80       57.97      3.17 o 
  -7   5   8       58.53       56.74      3.05 o 
  -6   5   8        1.37        0.21      1.17 o 
  -5   5   8        0.02        0.31      1.46 o 
  -4   5   8        2.07        3.80      2.25 o 
  -3   5   8        0.19        0.66      1.68 o 
  -2   5   8       20.87       12.25      2.30 o 
  -1   5   8        1.47        3.59      1.88 o 
   0   5   8      377.58      376.23      8.89 o 
   1   5   8        2.45        5.79      1.61 o 
   2   5   8       33.27       30.36      2.41 o 
   3   5   8        6.56        7.80      1.74 o 
   4   5   8       10.10       10.54      1.89 o 
   5   5   8        1.18        1.23      1.78 o 
   6   5   8        1.80        0.47      2.22 o 
 -13   6   8        5.56        7.10      2.69 o 
 -12   6   8       19.96       24.00      3.85 o 
 -11   6   8        1.27        6.17      2.34 o 
 -10   6   8       20.14       15.77      5.33 o 
  -9   6   8       39.48       42.30      2.97 o 
  -8   6   8       98.38      102.07      4.05 o 
  -7   6   8       94.11      106.62      4.27 o 
  -6   6   8        7.97        3.62      1.56 o 
  -5   6   8       22.01       19.62      2.71 o 
  -4   6   8        1.82        3.37      1.65 o 
  -3   6   8        1.49       -1.54      1.57 o 
  -2   6   8       52.31       48.59      3.61 o 
  -1   6   8       42.46       38.84      3.30 o 
   0   6   8        1.02       -0.44      1.61 o 
   1   6   8      187.31      186.66      6.37 o 
   2   6   8        2.56        0.57      1.69 o 
   3   6   8        3.09        2.86      1.97 o 
   4   6   8       20.88       20.85      5.44 o 
   5   6   8       38.82       51.73      4.40 o 
 -11   7   8        5.58        2.81      2.41 o 
 -10   7   8        9.45        4.42      2.36 o 
  -9   7   8       35.94       37.01      2.95 o 
  -8   7   8       43.23       47.67      3.17 o 
  -7   7   8       19.28       16.59      2.18 o 
  -6   7   8       52.83       46.96      3.04 o 
  -5   7   8        0.01       -1.21      1.72 o 
  -4   7   8       46.63       46.51      3.80 o 
  -3   7   8       21.10       21.54      2.95 o 
  -2   7   8        3.77        5.09      2.10 o 
  -1   7   8        0.37       -1.26      1.68 o 
   0   7   8       19.92       26.65      4.40 o 
   1   7   8       24.34       21.36      2.95 o 
   2   7   8       43.63       57.84      4.07 o 
   3   7   8        0.11        1.07      4.49 o 
   4   7   8        0.80       -0.92      2.15 o 
 -10   8   8        0.05        0.05      1.40 o 
  -9   8   8        2.46        4.09      1.83 o 
  -8   8   8       16.71       19.84      2.53 o 
  -7   8   8        1.03        5.15      1.88 o 
  -6   8   8        9.26       10.41      2.08 o 
  -5   8   8        3.15        4.04      2.26 o 
  -4   8   8        1.27       -1.10      1.91 o 
  -3   8   8        9.43        8.81      2.41 o 
  -2   8   8        0.17       -0.36      1.86 o 
  -1   8   8       38.69       35.76      3.59 o 
   0   8   8        0.44       -2.67      1.78 o 
   1   8   8        9.26        7.63      2.52 o 
   2   8   8       15.74       15.42      6.19 o 
  -8   9   8        0.17       -0.23      1.77 o 
  -7   9   8       46.45       51.58      4.15 o 
  -6   9   8        0.13       -0.91      1.59 o 
  -5   9   8        0.06       -0.09      2.15 o 
  -4   9   8        0.48        4.28      2.37 o 
  -3   9   8        0.06        1.73      2.11 o 
  -2   9   8       11.29       13.86      2.95 o 
  -1   9   8        0.57        0.67      2.63 o 
   0   9   8       54.91       56.07      4.37 o 
 -14   1   9        0.15        2.43      3.61 o 
 -13   1   9        0.16       -0.14      3.15 o 
 -12   1   9        1.62        0.85      1.41 o 
 -11   1   9        7.20        1.70      1.57 o 
 -10   1   9        0.17       -0.63      1.19 o 
  -9   1   9       18.79       22.62      2.01 o 
  -8   1   9       28.08       34.71      2.48 o 
  -7   1   9        3.82        2.09      1.31 o 
  -6   1   9      142.05      141.92      5.28 o 
  -5   1   9       43.17       44.80      3.24 o 
  -4   1   9      172.56      172.12      5.76 o 
  -3   1   9       11.52       12.32      2.18 o 
  -2   1   9        9.37       11.31      1.81 o 
  -1   1   9      283.29      287.84      6.14 o 
   0   1   9      114.50      117.14      3.98 o 
   1   1   9       11.94        9.56      1.72 o 
   2   1   9       28.32       32.73      2.50 o 
   3   1   9       52.41       52.35      3.53 o 
   4   1   9       22.59       16.66      2.83 o 
   5   1   9       11.61       13.78      2.87 o 
 -14   2   9       10.10       10.34      3.08 o 
 -13   2   9        6.97        5.30      2.33 o 
 -12   2   9        1.11        0.87      1.89 o 
 -11   2   9       27.01       27.90      2.47 o 
 -10   2   9        0.00        0.98      2.21 o 
  -9   2   9        0.32       -0.47      1.13 o 
  -8   2   9        5.87        4.34      2.66 o 
  -7   2   9       76.14       77.42      3.27 o 
  -6   2   9       75.08       73.87      6.65 o 
  -5   2   9       33.25       27.81      2.22 o 
  -4   2   9       28.99       30.75      2.29 o 
  -3   2   9      400.58      433.28     11.72 o 
  -2   2   9        1.48        5.70      1.78 o 
  -1   2   9      283.04      264.03      5.91 o 
   0   2   9        2.39        1.56      1.45 o 
   1   2   9       36.21       31.84      2.41 o 
   2   2   9       59.12       61.58      3.10 o 
   3   2   9        1.15        1.39      1.81 o 
   4   2   9        1.90        1.80      1.54 o 
   5   2   9       22.70       18.14      3.05 o 
 -13   3   9        0.02        3.18      2.23 o 
 -12   3   9       56.03       56.21      3.99 o 
 -11   3   9       54.20       50.08      4.32 o 
 -10   3   9       16.83       14.54      2.07 o 
  -9   3   9      128.76      135.32      5.26 o 
  -8   3   9       27.77       18.61      2.20 o 
  -7   3   9       54.93       52.80      3.60 o 
  -6   3   9       16.38       18.14      2.61 o 
  -5   3   9      209.36      203.06      6.43 o 
  -4   3   9      116.72      106.13      3.68 o 
  -3   3   9      277.65      280.68      6.02 o 
  -2   3   9        0.05        2.77      1.40 o 
  -1   3   9        5.83        5.99      1.98 o 
   0   3   9       38.41       31.35      2.47 o 
   1   3   9        2.16        2.55      1.47 o 
   2   3   9      126.29      132.44      4.23 o 
   3   3   9        0.10       -1.99      1.33 o 
   4   3   9       35.29       44.56      3.50 o 
   5   3   9       10.30       14.17      6.03 o 
 -13   4   9        6.51        2.30      2.49 o 
 -12   4   9        4.23        3.64      2.68 o 
 -11   4   9       41.91       37.58      2.88 o 
 -10   4   9       43.65       52.13      3.20 o 
  -9   4   9      137.64      151.15      4.84 o 
  -8   4   9        5.10        3.05      1.54 o 
  -7   4   9        0.07        0.09      1.62 o 
  -6   4   9        0.52        1.95      1.75 o 
  -5   4   9        7.47        7.93      2.01 o 
  -4   4   9       26.54       39.45      3.26 o 
  -3   4   9       12.20       12.05      2.35 o 
  -2   4   9        5.80        3.34      1.81 o 
  -1   4   9        2.11        0.43      1.36 o 
   0   4   9        7.23        7.52      1.70 o 
   1   4   9        5.22        2.40      1.39 o 
   2   4   9        0.00        1.78      1.48 o 
   3   4   9        5.86        1.45      1.52 o 
   4   4   9        0.95        2.10      1.66 o 
 -12   5   9       15.63        7.72      2.64 o 
 -11   5   9       16.86       13.37      2.30 o 
 -10   5   9        5.27        4.47      1.82 o 
  -9   5   9       89.60       95.47      4.15 o 
  -8   5   9        4.53        4.69      1.66 o 
  -7   5   9      146.64      146.52      5.84 o 
  -6   5   9        0.23        1.93      2.38 o 
  -5   5   9        2.97        1.29      2.11 o 
  -4   5   9        0.21       -0.48      1.45 o 
  -3   5   9       28.32       25.18      2.94 o 
  -2   5   9        9.37        8.04      3.52 o 
  -1   5   9        0.16       -1.40      1.50 o 
   0   5   9        8.49        5.68      2.16 o 
   1   5   9        0.04       -0.11      1.68 o 
   2   5   9       23.60       21.65      2.86 o 
   3   5   9       41.53       45.98      3.56 o 
   4   5   9        0.55        0.43      1.68 o 
 -11   6   9        7.47       10.25      2.16 o 
 -10   6   9        0.73        1.06      1.66 o 
  -9   6   9        1.53        3.29      1.76 o 
  -8   6   9       36.72       36.15      3.18 o 
  -7   6   9        1.86        0.04      2.38 o 
  -6   6   9        1.12       -2.35      1.57 o 
  -5   6   9       35.24       33.80      3.41 o 
  -4   6   9        0.41       -1.80      1.63 o 
  -3   6   9       53.09       44.83      4.70 o 
  -2   6   9       14.81       15.87      2.79 o 
  -1   6   9       47.07       38.65      3.51 o 
   0   6   9        1.76       -0.05      1.80 o 
   1   6   9       67.80       61.89      4.22 o 
   2   6   9       15.25        7.45      2.32 o 
  -9   7   9        4.12        3.89      1.84 o 
  -8   7   9       10.24        7.67      2.01 o 
  -7   7   9        4.69        3.07      2.25 o 
  -6   7   9        9.87       10.60      4.61 o 
  -5   7   9       36.88       42.36      3.82 o 
  -4   7   9        6.09        5.19      4.45 o 
  -3   7   9        7.46        4.97      2.74 o 
  -2   7   9        0.17       -0.32      1.82 o 
  -1   7   9        4.19       -1.14      1.82 o 
   0   7   9       25.73       19.70      3.04 o 
   1   7   9        0.71       -1.92      1.81 o 
  -7   8   9       19.54       21.20      3.36 o 
  -6   8   9       18.73       18.72      3.28 o 
  -5   8   9        0.19       -0.69      1.98 o 
  -4   8   9       10.72       12.08      2.89 o 
  -3   8   9        0.02        1.46      2.19 o 
  -2   8   9        3.71        4.33      3.02 o 
 -12   0  10       21.96       32.63      4.54 o 
 -11   0  10       79.18       78.68      3.68 o 
 -10   0  10       12.43        8.16      3.15 o 
  -9   0  10        3.04        1.65      2.61 o 
  -8   0  10        2.30       -0.68      2.40 o 
  -7   0  10       41.56       38.57      4.72 o 
  -6   0  10       30.22       26.30      4.04 o 
  -5   0  10       26.83       30.23      4.29 o 
  -4   0  10        0.07        0.04      2.29 o 
  -3   0  10       38.80       31.30      4.44 o 
  -2   0  10       43.22       31.20      4.62 o 
  -1   0  10      216.68      227.50     10.05 o 
   0   0  10        9.34        6.22      3.29 o 
   1   0  10       19.34       20.04      2.78 o 
   2   0  10        0.46        3.65      1.91 o 
   3   0  10       20.95       16.53      2.69 o 
 -12   1  10       17.85       19.02      2.40 o 
 -11   1  10        8.13        5.01      1.78 o 
 -10   1  10        4.60        2.92      1.83 o 
  -9   1  10       13.19       16.47      2.51 o 
  -8   1  10       14.92       14.58      2.04 o 
  -7   1  10       29.93       31.20      2.48 o 
  -6   1  10        0.65        0.45      1.50 o 
  -5   1  10        5.67        7.06      1.63 o 
  -4   1  10        0.72        7.47      1.65 o 
  -3   1  10       80.35       90.71      3.65 o 
  -2   1  10        0.17        1.76      1.42 o 
  -1   1  10        0.50        1.30      1.41 o 
   0   1  10        3.98        4.00      1.65 o 
   1   1  10        4.99        4.75      1.73 o 
   2   1  10        0.64       -0.57      1.45 o 
   3   1  10        6.67        2.69      1.97 o 
 -12   2  10        2.13        0.14      1.61 o 
 -11   2  10        3.17        2.88      1.77 o 
 -10   2  10        4.21        2.76      1.58 o 
  -9   2  10        4.16        5.40      2.01 o 
  -8   2  10       15.58       11.79      2.45 o 
  -7   2  10        0.84        0.32      1.57 o 
  -6   2  10        0.10        0.33      1.25 o 
  -5   2  10       31.21       33.06      2.49 o 
  -4   2  10       39.68       48.73      2.91 o 
  -3   2  10       66.07       73.29      3.37 o 
  -2   2  10       61.94       61.59      3.15 o 
  -1   2  10       23.26       31.05      2.52 o 
   0   2  10        0.71       -0.13      1.57 o 
   1   2  10        0.01        1.41      1.52 o 
   2   2  10        2.32        3.12      1.69 o 
   3   2  10        1.11        2.15      1.70 o 
 -11   3  10        8.78       13.07      2.31 o 
 -10   3  10        2.30        4.36      1.71 o 
  -9   3  10        3.52        4.59      2.08 o 
  -8   3  10        3.35        2.58      1.95 o 
  -7   3  10        1.84        0.73      2.63 o 
  -6   3  10        2.96        3.04      1.88 o 
  -5   3  10        0.32        0.58      1.68 o 
  -4   3  10       50.57       49.65      3.80 o 
  -3   3  10       30.36       34.03      3.24 o 
  -2   3  10        0.04       -0.45      1.27 o 
  -1   3  10       17.54       17.44      2.18 o 
   0   3  10        0.74       -2.01      1.72 o 
   1   3  10        0.55        0.09      1.51 o 
   2   3  10        1.92       -2.19      1.46 o 
 -11   4  10       13.82       19.67      2.53 o 
 -10   4  10        1.46        1.36      1.66 o 
  -9   4  10        0.81        1.22      1.59 o 
  -8   4  10        4.03        4.26      2.16 o 
  -7   4  10       10.53        8.24      2.38 o 
  -6   4  10       18.52       19.44      2.93 o 
  -5   4  10       19.38       15.10      2.68 o 
  -4   4  10       97.63       94.35      4.88 o 
  -3   4  10        0.02       -2.08      2.13 o 
  -2   4  10       74.27       67.31      8.23 o 
  -1   4  10        5.11       -1.03      1.69 o 
   0   4  10        1.44        2.47      1.80 o 
   1   4  10        8.93        6.68      2.24 o 
 -10   5  10        6.45        4.82      1.96 o 
  -9   5  10        0.44        0.68      1.58 o 
  -8   5  10       29.30       26.22      3.33 o 
  -7   5  10       44.62       44.78      3.92 o 
  -6   5  10        1.58        0.47      1.85 o 
  -5   5  10        0.98       -0.13      1.80 o 
  -4   5  10        0.22        0.31      1.82 o 
  -3   5  10        7.21        5.52      2.14 o 
  -2   5  10        8.10        8.53      2.47 o 
  -1   5  10       23.33       20.69      3.81 o 
   0   5  10        2.61        0.93      1.88 o 
  -8   6  10       12.67        6.03      2.53 o 
  -7   6  10       19.85       12.35      3.65 o 
  -6   6  10        8.91        9.09      3.94 o 
  -5   6  10       14.22       11.55      2.69 o 
  -4   6  10        0.50        1.55      2.83 o 
  -3   6  10       54.41       56.32      4.34 o 
  -2   6  10        8.86        7.83      2.49 o 
  -9   1  11        0.01       -1.21      1.80 o 
  -8   1  11       11.65       12.57      2.54 o 
  -7   1  11        2.79        6.94      2.22 o 
  -6   1  11       39.34       41.89      2.96 o 
  -5   1  11        3.26        3.03      1.61 o 
  -4   1  11        1.90        2.74      1.61 o 
  -3   1  11       36.51       45.19      3.02 o 
  -2   1  11        6.56        7.95      1.88 o 
  -1   1  11        1.23        3.77      2.05 o 
  -9   2  11        1.06        3.30      2.01 o 
  -8   2  11        1.76        1.63      6.15 o 
  -7   2  11        0.29        3.69      3.22 o 
  -6   2  11        4.72        4.89      4.83 o 
  -5   2  11        5.03        3.17      2.47 o 
  -4   2  11       20.94       19.37      2.33 o 
  -3   2  11        0.23       -1.82      1.38 o 
  -2   2  11        0.32       -1.77      1.47 o 
  -8   3  11        0.19        3.08      2.27 o 
  -7   3  11        0.05        2.28      1.95 o 
  -6   3  11       73.81       79.61      4.79 o 
  -5   3  11        5.03        4.58      2.29 o 
  -4   3  11       10.49       12.73      2.67 o 
  -3   3  11        9.23       10.79      2.60 o 
                                                 
